# Supplementary material for: Genetic Diversity and Elite Allele Mining for Grain Traits in Rice (Oryza sativa L.) by Association Mapping
Source: Front Plant Sci. 2016 Jun 7;7:787. doi: 10.3389/fpls.2016.00787 (PMC4896222; doi:10.3389/fpls.2016.00787)
Supplement: Supplementary file 8 [file Table8.XLSX]

## Sheet: S8-GW
			Supplementary Table S8 Raw data of grain width (mm) of 628 accessions
				2013 GW/mm				2014 GW/mm
		Code	Accessions	Replication 1	Replication 2	Average		Replication 1	Replication 2	Average
		W1	Yazihuang	3.06625	3.2441	3.15517		3.197	3.2441	3.22055
		W2	Hongmangzaodao	2.60992	2.78	2.69496		2.74067	2.83333	2.787
		W3	Wanhuangdao	2.83028	2.99737	2.91383		2.96103	3.07303	3.01703
		W4	Guozinuo	3.33592	3.50633	3.42112		3.46667	3.50633	3.4865
		W5	Shuijingbaidao	3.55945	3.73187	3.64566		3.6902	3.73187	3.71103
		W6	Wumangzaodao	3.44325	3.60733	3.52529		3.574	3.60733	3.59067
		W7	Sanbailitou	3.67222	3.83497	3.75359		3.80297	3.83497	3.81897
		W8	Cuyingwanyangdao	3.46325	3.63	3.54663		3.594	3.63	3.612
		W9	Yanglingdao	3.28225	3.44733	3.36479		3.413	3.44733	3.43017
		W10	Wanyedao	2.28182	2.44557	2.36369		2.41257	2.44557	2.42907
		W11	Qiaobinghuang	2.20958	2.37067	2.29013		2.34033	2.37067	2.3555
		W12	Tiejingqing	3.42325	3.58533	3.50429		3.554	3.58533	3.56967
		W13	Xiaobaiyedao	2.93592	3.10167	3.01879		3.06667	3.10167	3.08417
		W14	Baoxintaihuqing	2.86392	3.00167	2.93279		2.99467	3.00167	2.99817
		W15	Jiangfeng4	3.09438	3.25947	3.17692		3.22513	3.25947	3.2423
		W16	Sujing4	3.39158	3.58267	3.48712		3.52233	3.58267	3.5525
		W17	Aizhongluohanhuang	3.64858	3.81333	3.73096		3.77933	3.81333	3.79633
		W18	Baodao	3.17425	3.33967	3.25696		3.305	3.33967	3.32233
		W19	Wanmuxiqiu	3.13458	3.30067	3.21762		3.26533	3.30067	3.283
		W20	Huangsanshi	2.94325	3.103	3.02313		3.074	3.103	3.0885
		W21	Erheidao	3.49645	3.6662	3.58133		3.6272	3.6662	3.6467
		W22	Xiaoqingzhong	3.39125	3.56167	3.47646		3.522	3.56167	3.54183
		W23	Zaoguangtou	3.35425	3.52233	3.43829		3.485	3.52233	3.50367
		W24	Xiaoluohanhuang	3.32958	3.49567	3.41262		3.46033	3.49567	3.478
		W25	Souzhouqing	2.82492	2.98633	2.90563		2.95567	2.98633	2.971
		W26	Wanluli	2.96522	3.09197	3.02859		3.09597	3.09197	3.09397
		W27	Wanbaguo	3.40625	3.571	3.48863		3.537	3.571	3.554
		W28	Ebusinuodao	3.38658	3.547	3.46679		3.51733	3.547	3.53217
		W29	Laodiegu	3.21058	3.37767	3.29413		3.34133	3.37767	3.3595
		W30	Yefenghuang	3.45845	3.62553	3.54199		3.5892	3.62553	3.60737
		W31	Chenjiazhong	3.20738	3.36647	3.28693		3.33813	3.36647	3.3523
		W32	Zaoheitouhong	2.92858	3.09567	3.01213		3.05933	3.09567	3.0775
		W33	Luohanhuang	3.15225	3.32167	3.23696		3.283	3.32167	3.30233
		W34	Longgouzhong	3.44828	3.61603	3.53216		3.57903	3.61603	3.59753
		W35	Shiluqing	3.13692	3.29567	3.21629		3.26767	3.29567	3.28167
		W36	Ligengqing	3.30958	3.48233	3.39596		3.44033	3.48233	3.46133
		W37	Heitouhong	3.35992	3.53233	3.44612		3.49067	3.53233	3.5115
		W38	Laolaihong	3.38158	3.55567	3.46863		3.51233	3.55567	3.534
		W39	Erlibie	3.35258	3.52083	3.43671		3.48333	3.52083	3.50208
		W40	Jinguhuang	3.41092	3.57567	3.49329		3.54167	3.57567	3.55867
		W41	Cuganhuangdao	3.58092	3.74733	3.66412		3.71167	3.74733	3.7295
		W42	Zaoshirihuangdao	3.55458	3.71867	3.63663		3.68533	3.71867	3.702
		W43	Shengtangqing	3.17258	3.33833	3.25546		3.30333	3.33833	3.32083
		W44	Xiaomandao	3.34658	3.50567	3.42613		3.47733	3.50567	3.4915
		W45	Shengtangdao	2.42358	2.58767	2.50562		2.55433	2.58767	2.571
		W46	Wanmandao	3.07182	3.24057	3.15619		3.20257	3.24057	3.22157
		W47	Nantouzhong	3.37725	3.546	3.46162		3.508	3.546	3.527
		W48	Daniaodao	3.38558	3.55233	3.46896		3.51633	3.55233	3.53433
		W49	Kongqueqing	3.24225	3.413	3.32762		3.373	3.413	3.393
		W50	Kaiqing	3.33425	3.504	3.41912		3.465	3.504	3.4845
		W51	Manyedao	3.30058	3.46533	3.38296		3.43133	3.46533	3.44833
		W52	Baikenuo	2.76558	2.91667	2.84112		2.89633	2.91667	2.9065
		W53	Baimangnuo	3.30705	3.47613	3.39159		3.4378	3.47613	3.45697
		W54	Xiangzhunuo	3.37575	3.54483	3.46029		3.5065	3.54483	3.52567
		W55	Yaxienuo	3.56825	3.73433	3.65129		3.699	3.73433	3.71667
		W56	Xianhui429	2.67195	2.82303	2.74749		2.8027	2.82303	2.81287
		W57	Zijianxian3	2.84845	3.0132	2.93083		2.9792	3.0132	2.9962
		W58	Huangsandannuo	2.66925	2.82533	2.74729		2.8	2.82533	2.81267
		W59	Jia159	3.02458	3.18833	3.10646		3.15533	3.18833	3.17183
		W60	Sidao10	3.21908	3.39183	3.30546		3.34983	3.39183	3.37083
		W61	Wuqiang	3.18522	3.3523	3.26876		3.31597	3.3523	3.33413
		W62	Wuyujing3	3.10925	3.27633	3.19279		3.24	3.27633	3.25817
		W63	Xiushui04	3.24525	3.41167	3.32846		3.376	3.41167	3.39383
		W64	Zhendao88	3.19592	3.371	3.28346		3.32667	3.371	3.34883
		W65	Zhendao6	3.22725	3.39833	3.31279		3.358	3.39833	3.37817
		W66	Taijing9	3.18325	3.34967	3.26646		3.314	3.34967	3.33183
		W67	Taijing16xuanAC	3.22792	3.39767	3.31279		3.35867	3.39767	3.37817
		W68	Taijing16xuanzi	3.30125	3.47167	3.38646		3.432	3.47167	3.45183
		W69	Diantun502xuanzao	3.24492	3.41733	3.33113		3.37567	3.41733	3.3965
		W70	Hongdao35	2.79425	2.952	2.87312		2.925	2.952	2.9385
		W71	Hongdao37	3.21392	3.37567	3.29479		3.34467	3.37567	3.36017
		W72	Zijianjingnuo	3.01158	3.16967	3.09062		3.14233	3.16967	3.156
		W73	Nannongjing62401	2.56925	2.72333	2.64629		2.7	2.72333	2.71167
		W74	Tongjing109	2.28258	2.40933	2.34596		2.41333	2.40933	2.41133
		W75	Yangdao6	2.45492	2.622	2.53846		2.58567	2.622	2.60383
		W76	Nignjing1	2.45258	2.614	2.53329		2.58333	2.614	2.59867
		W77	Wujing15	3.13158	3.30033	3.21596		3.26233	3.30033	3.28133
		W78	Wuxiangjing14	3.12658	3.28867	3.20763		3.25733	3.28867	3.273
		W79	Xudao3	2.86592	3.005	2.93546		2.99667	3.005	3.00083
		W80	Nannongjing003	3.30692	3.477	3.39196		3.43767	3.477	3.45733
		W81	Nannongjing005	3.05525	3.22367	3.13946		3.186	3.22367	3.20483
		W82	5jing20	3.08438	3.25313	3.16876		3.21513	3.25313	3.23413
		W83	5jing15	3.13392	3.30133	3.21762		3.26467	3.30133	3.283
		W84	molingjing	3.31825	3.487	3.40263		3.449	3.487	3.468
		W85	5jing03	3.32358	3.50133	3.41246		3.45433	3.50133	3.47783
		W86	5jing68	3.16925	3.34267	3.25596		3.3	3.34267	3.32133
		W87	Xudao4	3.33158	3.50267	3.41713		3.46233	3.50267	3.4825
		W88	Xudao5	3.05358	3.21933	3.13646		3.18433	3.21933	3.20183
		W89	Huaidao9	3.15192	3.319	3.23546		3.28267	3.319	3.30083
		W90	Yandao6	3.12558	3.27667	3.20113		3.25633	3.27667	3.2665
		W91	Yangguang200	3.13425	3.30233	3.21829		3.265	3.30233	3.28367
		W92	Lianjing2	3.10158	3.269	3.18529		3.23233	3.269	3.25067
		W93	Xiushui79	3.04158	3.19767	3.11963		3.17233	3.19767	3.185
		W94	Cbao	3.25458	3.41933	3.33696		3.38533	3.41933	3.40233
		W95	Nipponbare	3.07892	3.24767	3.16329		3.20967	3.24767	3.22867
		W96	Zhen9424	3.32058	3.48933	3.40496		3.45133	3.48933	3.47033
		W97	Wuyujing7	3.05825	3.22133	3.13979		3.189	3.22133	3.20517
		W98	Yanjing8	3.17625	3.34033	3.25829		3.307	3.34033	3.32367
		W99	Zhengdao18	3.09122	3.2553	3.17326		3.22197	3.2553	3.23863
		W100	Huaidao11	3.12958	3.30233	3.21596		3.26033	3.30233	3.28133
		W101	Shengdao808	3.13332	3.305	3.21916		3.26407	3.305	3.28453
		W102	Shengdao14	3.07758	3.24433	3.16096		3.20833	3.24433	3.22633
		W103	Yujing6	3.07258	3.24667	3.15963		3.20333	3.24667	3.225
		W104	Huaidao8	3.12358	3.299	3.21129		3.25433	3.299	3.27667
		W105	Jindao12	3.10292	3.272	3.18746		3.23367	3.272	3.25283
		W106	Wandao68	3.49492	3.66667	3.58079		3.62567	3.66667	3.64617
		W107	Xudao2	3.07605	3.24513	3.16059		3.2068	3.24513	3.22597
		W108	Sujing353	3.31725	3.49	3.40362		3.448	3.49	3.469
		W109	Xiangjing9407	3.07425	3.2393	3.15677		3.205	3.2393	3.22215
		W110	Zhongjing212	2.97258	3.14233	3.05746		3.10333	3.14233	3.12283
		W111	Zhongjing9677	3.24925	3.41367	3.33146		3.38	3.41367	3.39683
		W112	Zhongjing131	3.09815	3.271	3.18458		3.2289	3.271	3.24995
		W113	Suwujing	3.32458	3.49367	3.40913		3.45533	3.49367	3.4745
		W114	Zhognjing438	3.24425	3.41667	3.33046		3.375	3.41667	3.39583
		W115	Yanjing9	3.25992	3.427	3.34346		3.39067	3.427	3.40883
		W116	Yangfujing4901	3.38058	3.551	3.46579		3.51133	3.551	3.53117
		W117	Zijing	3.27725	3.44933	3.36329		3.408	3.44933	3.42867
		W118	Zhendao10	3.07092	3.23733	3.15413		3.20167	3.23733	3.2195
		W119	Zhenghan2	3.27548	3.44667	3.36108		3.40623	3.44667	3.42645
		W120	Zhen6	3.23992	3.40833	3.32412		3.37067	3.40833	3.3895
		W121	Xishihuang	3.50212	3.66953	3.58583		3.63287	3.66953	3.6512
		W122	Daliangdao	3.49165	3.66307	3.57736		3.6224	3.66307	3.64273
		W123	Heizuidao	3.49725	3.66733	3.58229		3.628	3.66733	3.64767
		W124	Xiaohuangdao	3.48392	3.64633	3.56513		3.61467	3.64633	3.6305
		W125	Fenghaungdao	3.46825	3.63367	3.55096		3.599	3.63367	3.61633
		W126	Maijieqing	3.39325	3.56533	3.47929		3.524	3.56533	3.54467
		W127	Jijingdao	3.19925	3.36433	3.28179		3.33	3.36433	3.34717
		W128	Zhognsuyangzhogndao	3.12425	3.28433	3.20429		3.255	3.28433	3.26967
		W129	Duiguzhong	3.39302	3.54843	3.47073		3.52377	3.54843	3.5361
		W130	Shuaishaban	3.31525	3.497	3.40612		3.446	3.497	3.4715
		W131	Niumaohuang	3.58422	3.7533	3.66876		3.71497	3.7533	3.73413
		W132	Wanheitouhong	3.54858	3.719	3.63379		3.67933	3.719	3.69917
		W133	Taihuqing	3.06092	3.229	3.14496		3.19167	3.229	3.21033
		W134	Yilimang	3.32345	3.49253	3.40799		3.4542	3.49253	3.47337
		W135	Wuqitou	3.27125	3.44433	3.35779		3.402	3.44433	3.42317
		W136	Jiaoaiheitouhong	3.20725	3.37667	3.29196		3.338	3.37667	3.35733
		W137	Laowusi	3.16825	3.33467	3.25146		3.299	3.33467	3.31683
		W138	Manliuzhong	3.29158	3.465	3.37829		3.42233	3.465	3.44367
		W139	Tainluohuang	3.30658	3.469	3.38779		3.43733	3.469	3.45317
		W140	Jiucaiqing	3.60858	3.77767	3.69313		3.73933	3.77767	3.7585
		W141	Aiqidaliuzhong	3.24458	3.41733	3.33096		3.37533	3.41733	3.39633
		W142	Lujingqing	3.30458	3.47167	3.38812		3.43533	3.47167	3.4535
		W143	Gaoliangqing	3.10748	3.2719	3.18969		3.23823	3.2719	3.25507
		W144	Yishixing	3.40988	3.57697	3.49343		3.54063	3.57697	3.5588
		W145	Heizhong	3.31458	3.47233	3.39346		3.44533	3.47233	3.45883
		W146	Louhanbai	3.42922	3.5994	3.51431		3.55997	3.5994	3.57968
		W147	Xueliqing	3.10358	3.255	3.17929		3.23433	3.255	3.24467
		W148	Liyangxiaohongdao	3.29925	3.46967	3.38446		3.43	3.46967	3.44983
		W149	Juhuahuang	3.28125	3.44933	3.36529		3.412	3.44933	3.43067
		W150	Changzijingyedao	3.27758	3.44733	3.36246		3.40833	3.44733	3.42783
		W151	Gaidaoqing	3.36758	3.53667	3.45212		3.49833	3.53667	3.5175
		W152	Dingzhuangdao	3.42525	3.593	3.50913		3.556	3.593	3.5745
		W153	Xuetangzhong	3.14892	3.316	3.23246		3.27967	3.316	3.29783
		W154	Guanbaidan	3.07665	3.24573	3.16119		3.2074	3.24573	3.22657
		W155	Hongbaodao	3.46592	3.62833	3.54712		3.59667	3.62833	3.6125
		W156	Tiegandao	3.32658	3.49367	3.41013		3.45733	3.49367	3.4755
		W157	Juzigaung	2.86482	3.0109	2.93786		2.99557	3.0109	3.00323
		W158	Yebaidao	3.27692	3.44667	3.36179		3.40767	3.44667	3.42717
		W159	Daheitouhong	3.01025	3.18033	3.09529		3.141	3.18033	3.16067
		W160	Baigedao	3.45092	3.59567	3.52329		3.58167	3.59567	3.58867
		W161	Diediezhong	3.47446	3.3269	3.40068		3.60477	3.3281	3.46643
		W162	Puxidadaotou	3.47436	3.33547	3.40491		3.60467	3.33667	3.47067
		W163	Yangdao	3.52669	3.38413	3.45541		3.657	3.38533	3.52117
		W164	Yanhongdao	3.41102	3.26747	3.33924		3.54133	3.26867	3.405
		W165	Baikewandao	3.37402	3.23247	3.30325		3.50433	3.23367	3.369
		W166	Aiguodadaotou	3.11736	2.9738	3.04558		3.24767	2.975	3.11133
		W167	Sishitou	3.45736	3.30947	3.38341		3.58767	3.31067	3.44917
		W168	Jiuxiaozhong	3.47702	3.33313	3.40508		3.60733	3.33433	3.47083
		W169	Chushuhuang	3.40236	3.25747	3.32991		3.53267	3.25867	3.39567
		W170	Qianjindao	3.21902	3.0788	3.14891		3.34933	3.08	3.21467
		W171	Qijiangqing	3.41969	3.27213	3.34591		3.55	3.27333	3.41167
		W172	Baishuqing	3.39102	3.24413	3.31758		3.52133	3.24533	3.38333
		W173	Feilaifeng	3.05169	2.90947	2.98058		3.182	2.91067	3.04633
		W174	Kejia6	3.44969	3.3048	3.37724		3.58	3.306	3.443
		W175	Lamujia	3.40536	3.26347	3.33441		3.53567	3.26467	3.40017
		W176	Haonuopie	4.01202	3.86913	3.94058		4.14233	3.87033	4.00633
		W177	Xiganggu	3.31169	3.16713	3.23941		3.442	3.16833	3.30517
		W178	Shuangchengnuo	3.18769	3.04147	3.11458		3.318	3.04267	3.18033
		W179	Qiutiandaxiedao	3.43402	3.2898	3.36191		3.56433	3.291	3.42767
		W180	Qiyunuo10	3.12702	2.97847	3.05275		3.25733	2.97967	3.1185
		W181	Wunuo1	3.61433	3.35679	3.48556		3.61433	3.381	3.49767
		W182	Jianongnuo2	3.5136	3.20839	3.36099		3.5136	3.2326	3.3731
		W183	Hongnong5	3.421	3.13046	3.27573		3.421	3.15467	3.28783
		W184	Nonglinnuo4	3.50133	3.20412	3.35273		3.50133	3.22833	3.36483
		W185	Xiangnuodao	3.56167	3.26179	3.41173		3.56167	3.286	3.42383
		W186	Luchaihong	3.467	3.16546	3.31623		3.467	3.18967	3.32833
		W187	Cungu	2.62967	2.31479	2.47223		2.62967	2.339	2.48433
		W188	Katena	2.55063	2.24542	2.39803		2.55063	2.26963	2.41013
		W189	Guanchanuo	2.61433	2.25912	2.43673		2.61433	2.28333	2.44883
		W190	Kuihuanuo	3.1321	2.82856	2.98033		3.1321	2.85277	2.99243
		W191	Suyunuo	3.16367	2.85546	3.00956		3.16367	2.87967	3.02167
		W192	Hongjiaozhan	2.63033	2.32246	2.4764		2.63033	2.34667	2.4885
		W193	Haobuka	3.14287	2.84366	2.99326		3.14287	2.86787	3.00537
		W194	Chuyanghan32	3.322	3.00979	3.16589		3.322	3.034	3.178
		W195	Libanyi	3.0532	2.72699	2.89009		3.0532	2.7512	2.9022
		W196	Kunnong8	3.56533	3.27146	3.4184		3.56533	3.29567	3.4305
		W197	Guihuahuang	3.47333	3.17579	3.32456		3.47333	3.2	3.33667
		W198	Zhoujiazhong	3.44933	3.15346	3.3014		3.44933	3.17767	3.3135
		W199	Xiaofenghuang	3.194	2.89512	3.04456		3.194	2.91933	3.05667
		W200	Xiangjingdao	3.31733	3.01679	3.16706		3.31733	3.041	3.17917
		W201	Huizao	3.57367	3.27479	3.42423		3.57367	3.299	3.43633
		W202	Yingtoudao	3.502	3.19146	3.34673		3.502	3.21567	3.35883
		W203	Changdaotou	3.443	3.14679	3.29489		3.443	3.171	3.307
		W204	Yangmiaozhong	3.471	3.17879	3.32489		3.471	3.203	3.337
		W205	Maoguangdao	3.555	3.25179	3.40339		3.555	3.276	3.4155
		W206	Dazhongdao	3.65067	3.35379	3.50223		3.65067	3.378	3.51433
		W207	Sanxiadao	3.58967	3.29312	3.44139		3.58967	3.31733	3.4535
		W208	Xiaoqingmang	3.648	3.34179	3.49489		3.648	3.366	3.507
		W209	Hongganlizhihong	3.339	3.02246	3.18073		3.339	3.04667	3.19283
		W210	Wuxidao	3.32333	3.02079	3.17206		3.32333	3.045	3.18417
		W211	Wanzhognqiu	3.63967	3.34346	3.49156		3.63967	3.36767	3.50367
		W212	Fengjingdao	3.565	3.26979	3.41739		3.565	3.294	3.4295
		W213	Liuzhong	3.50467	3.21412	3.35939		3.50467	3.23833	3.3715
		W214	Cuganlizhihong	3.53167	3.23346	3.38256		3.53167	3.25767	3.39467
		W215	Chiguwandao	3.29333	2.99446	3.1439		3.29333	3.01867	3.156
		W216	Jiaobaiyeqing	2.39833	2.09646	2.2474		2.39833	2.12067	2.2595
		W217	Chiguhong	2.86787	2.56432	2.7161		2.86787	2.58853	2.7282
		W218	Fanluoqing	3.59833	3.30112	3.44973		3.59833	3.32533	3.46183
		W219	Zaoyedao	3.51933	3.21846	3.3689		3.51933	3.24267	3.381
		W220	Baidiegu	3.42533	3.12846	3.2769		3.42533	3.15267	3.289
		W221	Wangjiadao	3.542	3.24446	3.39323		3.542	3.26867	3.40533
		W222	Jiangyinzhong	3.566	3.27012	3.41806		3.566	3.29433	3.43017
		W223	Eyingbaijingdao	3.62033	3.32712	3.47373		3.62033	3.35133	3.48583
		W224	Tiekewanguangtou	3.606	3.29879	3.4524		3.606	3.323	3.4645
		W225	Tiekedao	3.29733	3.00012	3.14873		3.29733	3.02433	3.16083
		W226	Dadaosuitou	3.51167	3.22746	3.36956		3.51167	3.25167	3.38167
		W227	Aibaidao	3.52367	3.21846	3.37106		3.52367	3.24267	3.38317
		W228	Xiepihuang	3.586	3.28612	3.43606		3.586	3.31033	3.44817
		W229	Xiaobaidao	3.68487	3.38932	3.53709		3.68487	3.41353	3.5492
		W230	Baishidao	3.31333	3.01646	3.16489		3.31333	3.04067	3.177
		W231	Manbaidao	3.36533	3.06646	3.21589		3.36533	3.09067	3.228
		W232	Guangtouluhuabai	3.58133	3.27379	3.42756		3.58133	3.298	3.43967
		W233	Hongmangjing	3.64267	3.34179	3.49223		3.64267	3.366	3.50433
		W234	Wumangyedao	3.50833	3.21112	3.35973		3.50833	3.23533	3.37183
		W235	Luhuabai	3.83333	3.53412	3.68373		3.83333	3.55833	3.69583
		W236	Haidongqing	3.29433	2.99579	3.14506		3.29433	3.02	3.15717
		W237	Shenlenuo	3.45167	3.14879	3.30023		3.45167	3.173	3.31233
		W238	Xiangqing	3.529	3.23779	3.38339		3.529	3.262	3.3955
		W239	Jinghui418	3.15817	2.85762	3.0079		3.15817	2.88183	3.02
		W240	Malaihong	2.53467	2.23046	2.38256		2.53467	2.25467	2.39467
		W241	Jingnuo330	3.23	2.93312	3.08156		3.23	2.95733	3.09367
		W242	Zaijinjing	3.545	3.25246	3.39873		3.545	3.27667	3.41083
		W243	Fuyu3	2.49633	2.20179	2.34906		2.49633	2.226	2.36117
		W244	Dongnongjing424	2.989	2.68279	2.83589		2.989	2.707	2.848
		W245	Dongnongjingnuo418	3.213	2.89912	3.05606		3.213	2.92333	3.06817
		W246	R254	3.301	2.99746	3.14923		3.301	3.02167	3.16133
		W247	Jiangyinnuo	3.17733	2.84679	3.01206		3.17733	2.871	3.02417
		W248	Jinggunuo	3.52367	3.22879	3.37623		3.52367	3.253	3.38833
		W249	Shanhonggu	3.517	3.22046	3.36873		3.517	3.24467	3.38083
		W250	Wanshengmaohuang	3.65933	3.36112	3.51023		3.65933	3.38533	3.52233
		W251	Wanyangdao	3.60367	3.30312	3.45339		3.60367	3.32733	3.4655
		W252	Aidazhong	3.766	3.47479	3.6204		3.766	3.499	3.6325
		W253	Jijiaohong	3.102	2.79846	2.95023		3.102	2.82267	2.96233
		W254	Toulaizhong	3.33233	3.03346	3.18289		3.33233	3.05767	3.195
		W255	Huakenuo	3.0236	2.70579	2.8647		3.0236	2.73	2.8768
		W256	Toudengyishixing	3.0412	2.73566	2.88843		3.0412	2.75987	2.90053
		W257	Maozitou	2.605	2.30512	2.45506		2.605	2.32933	2.46717
		W258	Zaonuodao	3.49433	3.19979	3.34706		3.49433	3.224	3.35917
		W259	Datougui	3.573	3.27746	3.42523		3.573	3.30167	3.43733
		W260	Zaoxiaobaidao	3.61633	3.32146	3.4689		3.61633	3.34567	3.481
		W261	Kangzhounuo	3.58067	3.28279	3.43173		3.58067	3.307	3.44383
		W262	Kuobanzhong	3.24533	2.94546	3.09539		3.24533	2.96967	3.1075
		W263	Yangzhongdao	3.56967	3.26346	3.41656		3.56967	3.28767	3.42867
		W264	Huangkewanguangtou	3.51333	3.21412	3.36373		3.51333	3.23833	3.37583
		W265	Tiehanyishixing	3.343	3.02479	3.18389		3.343	3.049	3.196
		W266	Aijiaoluganhuang	3.31067	3.00946	3.16006		3.31067	3.03367	3.17217
		W267	Zhonghua3	3.16493	2.85472	3.00983		3.16493	2.87893	3.02193
		W268	Buxienuo	2.86328	2.55674	2.71001		2.86328	2.58095	2.72212
		W269	Wanjingnuo	3.27667	2.98179	3.12923		3.27667	3.006	3.14133
		W270	C418	3.137	2.82412	2.98056		3.137	2.84833	2.99267
		W271	Fuxiang1	2.76333	2.46812	2.61573		2.76333	2.49233	2.62783
		W272	Yuedao1	2.856	2.55712	2.70656		2.856	2.58133	2.71867
		W273	Yuedao2	2.53733	2.24112	2.38923		2.53733	2.26533	2.40133
		W274	Yuedao3	2.66777	2.37322	2.5205		2.66777	2.39743	2.5326
		W275	Yuedao4	2.71133	2.41246	2.56189		2.71133	2.43667	2.574
		W276	Yuedao5	2.418	2.12112	2.26956		2.418	2.14533	2.28167
		W277	Yuedao6	2.68767	2.38012	2.53389		2.68767	2.40433	2.546
		W278	Yuedao7	2.7216	2.42339	2.57249		2.7216	2.4476	2.5846
		W279	Yuedao8	2.7118	2.40959	2.56069		2.7118	2.4338	2.5728
		W280	Yuedao9	2.5628	2.26526	2.41403		2.5628	2.28947	2.42613
		W281	Yuedao10	2.62163	2.32742	2.47453		2.62163	2.35163	2.48663
		W282	Yuedao11	2.36367	2.06112	2.21239		2.36367	2.08533	2.2245
		W283	Yuedao12	2.2354	1.93886	2.08713		2.2354	1.96307	2.09923
		W284	Yuedao13	2.577	2.29279	2.43489		2.577	2.317	2.447
		W285	Yuedao14	2.81283	2.51229	2.66256		2.81283	2.5365	2.67467
		W286	Yuedao15	2.89967	2.60279	2.75123		2.89967	2.627	2.76333
		W287	Yuedao16	2.87267	2.57612	2.7244		2.87267	2.60033	2.7365
		W288	Yuedao17	2.89167	2.58812	2.73989		2.89167	2.61233	2.752
		W289	Yuedao18	2.267	1.97079	2.1189		2.267	1.995	2.131
		W290	Yuedao19	2.52133	2.23179	2.37656		2.53233	2.256	2.39417
		W291	Yuedao20	2.22533	1.92379	2.07456		2.22533	1.948	2.08667
		W292	Yuedao21	2.548	2.24412	2.39606		2.548	2.26833	2.40817
		W293	Yuedao22	3.021	2.72146	2.87123		3.021	2.74567	2.88333
		W294	Yuedao23	2.55453	2.24799	2.40126		2.55453	2.2722	2.41337
		W295	Yuedao24	2.81667	2.51079	2.66373		2.81667	2.535	2.67583
		W296	Yuedao25	2.81013	2.48726	2.64869		2.81013	2.51147	2.6608
		W297	Yuedao26	2.60467	2.32046	2.46256		2.60467	2.34467	2.47467
		W298	Yuedao27	2.791	2.49012	2.64056		2.791	2.51433	2.65267
		W299	Yuedao28	2.83133	2.53412	2.68273		2.83133	2.55833	2.69483
		W300	Yuedao29	2.20867	1.90479	2.05673		2.20867	1.929	2.06883
		W301	Yuedao30	2.58733	2.26812	2.42773		2.58733	2.29233	2.43983
		W302	Yuedao31	2.8052	2.51232	2.65876		2.8052	2.53653	2.67087
		W303	Yuedao32	2.625	2.31679	2.47089		2.625	2.341	2.483
		W304	Yuedao33	2.79267	2.49379	2.64323		2.79267	2.518	2.65533
		W305	Yuedao34	2.86233	2.55062	2.70648		2.86233	2.57483	2.71858
		W306	Yuedao35	2.6758	2.37292	2.52436		2.6758	2.39713	2.53647
		W307	Yuedao36	2.79333	2.48812	2.64073		2.79333	2.51233	2.65283
		W308	Yuedao37	2.67707	2.37519	2.52613		2.67707	2.3994	2.53823
		W309	Yuedao38	3.00167	2.69179	2.84673		3.00167	2.716	2.85883
		W310	Yuedao39	2.59133	2.29046	2.44089		2.59133	2.31467	2.453
		W311	Yuedao40	2.63447	2.32359	2.47903		2.63447	2.3478	2.49113
		W312	Yuedao41	2.63233	2.31912	2.47573		2.63233	2.34333	2.48783
		W313	Yuedao42	2.65617	2.35412	2.50514		2.65617	2.37833	2.51725
		W314	Yuedao43	2.52567	2.22279	2.37423		2.52567	2.247	2.38633
		W315	Yuedao44	2.62167	2.31512	2.4684		2.62167	2.33933	2.4805
		W316	Yuedao45	2.97287	2.67532	2.82409		2.97287	2.69953	2.8362
		W317	Yuedao46	2.41067	2.11379	2.26223		2.41067	2.138	2.27433
		W318	Yuedao47	2.34067	2.04512	2.1929		2.34067	2.06933	2.205
		W319	Yuedao48	2.3618	2.06359	2.2127		2.3618	2.0878	2.2248
		W320	Yuedao49	2.44657	2.15369	2.30013		2.44657	2.1779	2.31223
		W321	Yuedao50	2.3247	2.02382	2.17426		2.3247	2.04803	2.18637
		W322	Yuedao51	2.40833	2.11179	2.26006		2.40833	2.136	2.27217
		W323	Yuedao52	2.59407	2.29419	2.44413		2.59407	2.3184	2.45623
		W324	Yuedao53	2.43357	2.14069	2.28713		2.43357	2.1649	2.29923
		W325	Yuedao54	2.37967	2.07746	2.22856		2.37967	2.10167	2.24067
		W326	Yuedao55	2.39567	2.09846	2.24706		2.39567	2.12267	2.25917
		W327	Yuedao56	2.13067	1.83279	1.98173		2.13067	1.857	1.99383
		W328	Yuedao57	2.1379	1.82702	1.98246		2.1379	1.85123	1.99457
		W329	Yuedao58	2.132	1.82146	1.97673		2.132	1.84567	1.98883
		W330	Yuedao59	2.39057	2.09236	2.24146		2.39057	2.11657	2.25357
		W331	Yuedao60	2.56467	2.26679	2.41573		2.56467	2.291	2.42783
		W332	Yuedao61	2.62117	2.32296	2.47206		2.62117	2.34717	2.48417
		W333	Yuedao62	2.42837	2.13082	2.27959		2.42837	2.15503	2.2917
		W334	Yuedao63	2.74367	2.43712	2.5904		2.74367	2.46133	2.6025
		W335	Yuedao64	2.69467	2.39712	2.54589		2.69467	2.42133	2.558
		W336	Yuedao65	2.57633	2.28146	2.42889		2.57633	2.30567	2.441
		W337	Yuedao66	2.48767	2.18712	2.33739		2.48767	2.21133	2.3495
		W338	Yuedao67	2.46133	2.16579	2.31356		2.46133	2.19	2.32567
		W339	Yuedao68	2.42367	2.12412	2.27389		2.42367	2.14833	2.286
		W340	Yuedao69	2.445	2.14979	2.29739		2.445	2.174	2.3095
		W341	Yuedao70	2.34727	2.04239	2.19483		2.34727	2.0666	2.20693
		W342	Yuedao71	2.914	2.60746	2.76073		2.914	2.63167	2.77283
		W343	Yuedao72	2.65367	2.35279	2.50323		2.65367	2.377	2.51533
		W344	Yuedao73	2.83293	2.52106	2.67699		2.83293	2.54527	2.6891
		W345	Yuedao74	2.93677	2.62042	2.7786		2.93677	2.64463	2.7907
		W346	Yuedao75	2.91787	2.61132	2.76459		2.91787	2.63553	2.7767
		W347	Yuedao76	2.7696	2.46872	2.61916		2.7696	2.49293	2.63127
		W348	Yuedao77	3.10833	2.81112	2.95973		3.10833	2.83533	2.97183
		W349	Yuedao78	2.981	2.67512	2.82806		2.981	2.69933	2.84017
		W350	Yuedao79	2.70341	2.40186	2.55263		2.70341	2.42607	2.56474
		W351	Yuedao80	2.67367	2.37246	2.52306		2.67367	2.39667	2.53517
		W352	Yuedao81	2.39667	2.10079	2.24873		2.39667	2.125	2.26083
		W353	Yuedao82	2.36867	2.07479	2.22173		2.36867	2.099	2.23383
		W354	Yuedao83	2.497	2.19879	2.34789		2.497	2.223	2.36
		W355	Yuedao84	2.61467	2.32312	2.46889		2.61467	2.34733	2.481
		W356	Yuedao85	2.34	2.03979	2.18989		2.34	2.064	2.202
		W357	Yuedao86	3.36633	3.28579	3.32606		3.36633	3.31	3.33817
		W358	Yuedao87	3.00367	2.69666	2.85016		3.00367	2.72087	2.86227
		W359	Yuedao88	2.62007	2.31172	2.46589		2.62007	2.33593	2.478
		W360	Yuedao89	2.51367	2.18912	2.3514		2.51367	2.21333	2.3635
		W361	Yuedao90	2.67567	2.37612	2.5259		2.67567	2.40033	2.538
		W362	Yuedao91	2.5653	2.27012	2.41771		2.5653	2.29433	2.42982
		W363	Yuedao92	2.586	2.27846	2.43223		2.586	2.30267	2.44433
		W364	Yuedao93	2.84	2.54446	2.69223		2.84	2.56867	2.70433
		W365	Yuedao94	2.80767	2.50412	2.6559		2.80767	2.52833	2.668
		W366	Yuedao95	2.479	2.18212	2.33056		2.479	2.20633	2.34267
		W367	Yuedao96	2.27167	1.97079	2.12123		2.27167	1.995	2.13333
		W368	Yuedao97	2.61233	2.31939	2.46586		2.61233	2.3436	2.47797
		W369	Yuedao98	2.48867	2.18912	2.33889		2.48867	2.21333	2.351
		W370	Yuedao99	2.53867	2.23546	2.38706		2.53867	2.25967	2.39917
		W371	Yuedao100	2.22233	1.91812	2.07023		2.22233	1.94233	2.08233
		W372	Yuedao101	2.7073	2.41309	2.56019		2.7073	2.4373	2.5723
		W373	Yuedao102	2.453	2.15579	2.30439		2.453	2.18	2.3165
		W374	Yuedao103	2.917	2.61846	2.76773		2.917	2.64267	2.77983
		W375	Yuedao104	2.89867	2.60146	2.75006		2.89867	2.62567	2.76217
		W376	Yuedao105	2.85057	2.54536	2.69796		2.85057	2.56957	2.71007
		W377	Yuedao106	2.57237	2.27219	2.42228		2.57237	2.2964	2.43438
		W378	Yuedao107	2.4102	2.11032	2.26026		2.4102	2.13453	2.27237
		W379	Yuedao108	2.598	2.29879	2.44839		2.598	2.323	2.4605
		W380	Yuedao109	2.495	2.17779	2.3364		2.495	2.202	2.3485
		W381	Yuedao110	2.35167	2.05546	2.20356		2.35167	2.07967	2.21567
		W382	Yuedao111	2.47267	2.16109	2.31688		2.47267	2.1853	2.32898
		W383	Yuedao112	2.88467	2.59079	2.73773		2.88467	2.615	2.74983
		W384	Yuedao113	2.54633	2.24912	2.39773		2.54633	2.27333	2.40983
		W385	Yuedao114	2.41233	2.09846	2.2554		2.41233	2.12267	2.2675
		W386	Yuedao115	2.36367	2.05946	2.21156		2.36367	2.08367	2.22367
		W387	Yuedao116	2.37153	2.07532	2.22343		2.37153	2.09953	2.23553
		W388	Yuedao117	2.513	2.20246	2.35773		2.513	2.22667	2.36983
		W389	Yuedao118	2.53733	2.24346	2.39039		2.53733	2.26767	2.4025
		W390	Yuedao119	3.60333	3.30946	3.45639		3.60333	3.33367	3.4685
		W391	Yuedao120	3.5688	3.27392	3.42136		3.5688	3.29813	3.43347
		W392	Yuedao121	2.76953	2.47532	2.62243		2.76953	2.49953	2.63453
		W393	Jia45	3.58357	3.28702	3.43529		3.58357	3.31123	3.4474
		W394	Nannongjing3786	3.10333	2.80379	2.95356		3.10333	2.828	2.96567
		W395	24248	3.72693	3.43192	3.57943		3.72693	3.45613	3.59153
		W396	Nannongjing4004	3.29507	2.99886	3.14696		3.29507	3.02307	3.15907
		W397	Nannongjing4016	3.174	2.87446	3.02423		3.174	2.89867	3.03633
		W398	Zijianwujing	3.388	3.09446	3.24123		3.388	3.11867	3.25333
		W399	Ningjing2	3.283	2.98579	3.1344		3.283	3.01	3.1465
		W400	Wuxiang99-8	3.32627	3.02706	3.17666		3.32627	3.05127	3.18877
		W401	Wuyujing8	3.29367	2.98879	3.14123		3.29367	3.013	3.15333
		W402	Nannongjing002	3.3124	3.01086	3.16163		3.3124	3.03507	3.17373
		W403	Nannongjing004	3.6738	3.37592	3.52486		3.6738	3.40013	3.53697
		W404	Huaidao5hao	3.38157	3.08336	3.23246		3.38157	3.10757	3.24457
		W405	Zhongzuo93	3.28067	2.98046	3.13056		3.28067	3.00467	3.14267
		W406	Yandao9	3.18133	2.87979	3.03056		3.18133	2.904	3.04267
		W407	Lianjing4	3.28633	2.99146	3.1389		3.28633	3.01567	3.151
		W408	Jindao1007	3.277	2.98312	3.13006		3.277	3.00733	3.14217
		W409	Huajing5	3.25467	2.95512	3.10489		3.25467	2.97933	3.117
		W410	Huajing6	3.30093	2.99739	3.14916		3.30093	3.0216	3.16127
		W411	Yangfujing7	3.13943	2.81689	2.97816		3.13943	2.8411	2.99027
		W412	Yangfujing8	3.258	2.96512	3.11156		3.258	2.98933	3.12367
		W413	Zhendao99	3.258	2.96212	3.11006		3.258	2.98633	3.12217
		W414	Nanjing42	3.28633	2.99112	3.13873		3.28633	3.01533	3.15083
		W415	Lianjing9823	3.48833	3.18779	3.33806		3.48833	3.212	3.35017
		W416	Huifeng1	3.437	3.13479	3.28589		3.437	3.159	3.298
		W417	Huifeng2	3.37767	3.07806	3.22786		3.37767	3.10227	3.23997
		W418	Yandao8	3.33517	3.03896	3.18706		3.33517	3.06317	3.19917
		W419	Wuyujing21	3.25433	2.95246	3.10339		3.25433	2.97667	3.1155
		W420	Shashani	2.96733	2.66879	2.81806		2.96733	2.693	2.83017
		W421	Muzhan4	3.28873	2.99152	3.14013		3.28873	3.01573	3.15223
		W422	Mudanjiang29	3.32433	3.01146	3.16789		3.32433	3.03567	3.18
		W423	Mudanjiang28	3.42687	3.13232	3.27959		3.42687	3.15653	3.2917
		W424	Mudanjiang27	3.323	3.01246	3.16773		3.323	3.03667	3.17983
		W425	Kenzhan2	3.54133	3.24612	3.39373		3.54133	3.27033	3.40583
		W426	Heijing8	3.59967	3.30379	3.45173		3.59967	3.328	3.46383
		W427	Hejing1	3.43517	3.13462	3.28489		3.43517	3.15883	3.297
		W428	Beidao4	2.935	2.65479	2.7949		2.935	2.679	2.807
		W429	Beidao3	3.26233	2.96546	3.1139		3.26233	2.98967	3.126
		W430	Suijing12	3.29533	3.00512	3.15023		3.29533	3.02933	3.16233
		W431	Songjing12	2.88533	2.59612	2.74073		2.88533	2.62033	2.75283
		W432	Songjing11	2.766	2.46299	2.61449		2.766	2.4872	2.6266
		W433	Songjing10	3.09967	2.80346	2.95156		3.09967	2.82767	2.96367
		W434	Dongnong430	3.07513	2.77512	2.92513		3.07513	2.79933	2.93723
		W435	Dongnong424	3.122	2.82412	2.97306		3.122	2.84833	2.98517
		W436	Longnuo3	3.45867	3.15979	3.30923		3.45867	3.184	3.32133
		W437	Longjing28	3.42367	3.13079	3.27723		3.42367	3.155	3.28933
		W438	Longjing27	3.17767	2.88412	3.0309		3.17767	2.90833	3.043
		W439	Longjing26	3.26267	2.96746	3.11506		3.26267	2.99167	3.12717
		W440	Longjing25	3.30167	3.00812	3.1549		3.30167	3.03233	3.167
		W441	Longjing24	3.53067	3.23346	3.38206		3.53067	3.25767	3.39417
		W442	Longjing22	3.22433	2.92912	3.07673		3.22433	2.95333	3.08883
		W443	Longjing21	3.26567	2.96879	3.11723		3.26567	2.993	3.12933
		W444	Longjing20	3.1225	2.82396	2.97323		3.1225	2.84817	2.98533
		W445	Longjing19	3.122	2.82412	2.97306		3.122	2.84833	2.98517
		W446	Longjing18	3.08	2.78279	2.9314		3.08	2.807	2.9435
		W447	Longjing17	3.20767	2.90912	3.0584		3.20767	2.93333	3.0705
		W448	Longjing16	2.93167	2.62812	2.77989		2.93167	2.65233	2.792
		W449	Longjing15	3.236	2.93812	3.08706		3.236	2.96233	3.09917
		W450	Zhonglongdao1	3.55833	3.26479	3.41156		3.55833	3.289	3.42367
		W451	Zongdao8	3.25643	2.95756	3.10699		3.25643	2.98177	3.1191
		W452	Longdao6	3.354	3.04396	3.19898		3.354	3.06817	3.21108
		W453	Longdao5	3.32767	3.02512	3.1764		3.32767	3.04933	3.1885
		W454	Longdao4	3.28257	2.98469	3.13363		3.28257	3.0089	3.14573
		W455	Kendao19	3.14533	2.84712	2.99623		3.14533	2.87133	3.00833
		W456	Kendao18	3.178	2.88146	3.02973		3.178	2.90567	3.04183
		W457	Kendao12	2.948	2.64846	2.79823		2.948	2.67267	2.81033
		W458	Kendao13	3.31867	3.02512	3.17189		3.31867	3.04933	3.184
		W459	Kendao20	3.39833	3.10112	3.24973		3.39833	3.12533	3.26183
		W460	Longdun106	3.38267	3.08079	3.23173		3.38267	3.105	3.24383
		W461	Longdun105	3.0958	2.79316	2.94448		3.0958	2.81737	2.95658
		W462	Sanjiang2	2.33233	2.03779	2.18506		2.33233	2.062	2.19717
		W463	Nongxiang21	2.18033	1.88246	2.03139		2.18033	1.90667	2.0435
		W464	Nongxiang25	2.14467	1.84779	1.99623		2.14467	1.872	2.00833
		W465	Nongxiang26	2.25933	1.95712	2.10823		2.25933	1.98133	2.12033
		W466	Yuzhenxiang	2.13367	1.83046	1.98206		2.13367	1.85467	1.99417
		W467	Xiangwanxian17	2.223	1.92546	2.07423		2.223	1.94967	2.08633
		W468	Huanghuazhan	2.128	1.81679	1.9724		2.128	1.841	1.9845
		W469	Fengyouwan8	2.12667	1.82279	1.97473		2.12667	1.847	1.98683
		W470	Ribenqing	3.26033	2.96579	3.11306		3.26033	2.99	3.12517
		W471	Tijin	3.21233	2.90979	3.06106		3.21233	2.934	3.07317
		W472	M1004	3.112	2.81846	2.96523		3.112	2.84267	2.97733
		W473	Zhongguo91	3.01233	2.71012	2.86123		3.01233	2.73433	2.87333
		W474	Qiutainxiaoding	3.27467	2.97946	3.12706		3.27467	3.00367	3.13917
		W475	Cai	3.40813	3.11259	3.26036		3.40813	3.1368	3.27247
		W476	Qiuguang	3.43433	3.13979	3.28706		3.43433	3.164	3.29917
		W477	Kangbingyueguang	3.30467	3.00412	3.15439		3.30467	3.02833	3.1665
		W478	Youzhiyueguang	3.28093	2.98196	3.13144		3.28093	3.00617	3.14355
		W479	Kasala	2.589	2.28712	2.43806		2.589	2.31133	2.45017
		W480	Xiangchuanwuxinbaimi	2.627	2.31946	2.47323		2.627	2.34367	2.48533
		W481	Dongzheng1640	3.316	3.01346	3.16473		3.316	3.03767	3.17683
		W482	Dongzhengwuyujing21	3.6	3.29912	3.44956		3.6	3.32333	3.46167
		W483	Heimixiandao	2.20633	1.85512	2.03073		2.20633	1.87933	2.04283
		W484	Heimijingdao	3.3001	3.00356	3.15183		3.3001	3.02777	3.16393
		W485	Zidao	3.69467	3.39479	3.54473		3.69467	3.419	3.55683
		W486	9311	2.644	2.33346	2.48873		2.644	2.35767	2.50083
		W487	Zacaodao	3.299	3.00046	3.14973		3.299	3.02467	3.16183
		W488	Youmang429	3.26143	2.95689	3.10916		3.26143	2.9811	3.12127
		W489	Wanqu429	3.26537	2.96916	3.11726		3.26537	2.99337	3.12937
		W490	Zhili429	3.31733	3.02546	3.17139		3.31733	3.04967	3.1835
		W491	Si4029	3.29233	2.98879	3.14056		3.29233	3.013	3.15267
		W492	Si4031	3.31993	3.01872	3.16933		3.31993	3.04293	3.18143
		W493	Si4033	3.42663	3.13009	3.27836		3.42663	3.1543	3.29047
		W494	Si4039	3.189	2.89132	3.04016		3.189	2.91553	3.05227
		W495	Si4040	3.02467	2.72046	2.87256		3.02467	2.74467	2.88467
		W496	Si4041	3.28567	2.98512	3.13539		3.28567	3.00933	3.1475
		W497	Si4049	3.14333	2.84612	2.99473		3.14333	2.87033	3.00683
		W498	Si4079	3.1596	2.86772	3.01366		3.1596	2.89193	3.02577
		W499	Si4081	3.20133	2.90512	3.05323		3.20133	2.92933	3.06533
		W500	Si4082	3.24	2.92279	3.08139		3.24	2.947	3.0935
		W501	Si4139	3.25023	2.94502	3.09763		3.25023	2.96923	3.10973
		W502	Si4152	3.282	2.97909	3.13055		3.282	3.0033	3.14265
		W503	Si4161	3.32833	3.02612	3.17723		3.32833	3.05033	3.18933
		W504	Si4229	3.25467	2.94512	3.0999		3.25467	2.96933	3.112
		W505	Si4230	3.28883	2.98829	3.13856		3.28883	3.0125	3.15067
		W506	Si4251	3.27233	2.96346	3.11789		3.27233	2.98767	3.13
		W507	Si4252	3.32533	3.01679	3.17106		3.32533	3.041	3.18317
		W508	Si4259	3.446	3.14746	3.29673		3.446	3.17167	3.30883
		W509	Si4263	3.336	3.02412	3.18006		3.336	3.04833	3.19217
		W510	Si4280	3.30133	3.00312	3.15223		3.30133	3.02733	3.16433
		W511	Si4330	2.66133	2.36479	2.51306		2.66133	2.389	2.52517
		W512	Si4360	3.4189	3.11536	3.26713		3.4189	3.13957	3.27923
		W513	Si4364	3.347	3.04646	3.19673		3.347	3.07067	3.20883
		W514	Digudao	3.358	3.06046	3.20923		3.358	3.08467	3.22133
		W515	Si4385	3.31467	3.01446	3.16456		3.31467	3.03867	3.17667
		W516	Si4386	2.25067	1.93579	2.09323		2.25067	1.96	2.10533
		W517	Sihao4141	3.31333	3.01046	3.16189		3.31333	3.03467	3.174
		W518	Ningjinghui096	3.46467	3.16612	3.31539		3.46467	3.19033	3.3275
		W519	Ningjinghui117	3.33733	3.03412	3.18573		3.33733	3.05833	3.19783
		W520	Ningjinghui145	3.1539	2.82802	2.99096		3.1539	2.85223	3.00307
		W521	Ningjinghui166	3.279	2.96979	3.12439		3.279	2.994	3.1365
		W522	Ningjinghui208	3.337	3.02446	3.18073		3.337	3.04867	3.19283
		W523	Ningjinghui210	3.36267	3.05146	3.20706		3.36267	3.07567	3.21917
		W524	Ningjinghui237	3.30933	2.99379	3.15156		3.30933	3.018	3.16367
		W525	Ningjinghui246	3.28433	2.97212	3.12823		3.28433	2.99633	3.14033
		W526	Ningjinghui260	3.29	2.99646	3.14323		3.29	3.02067	3.15533
		W527	Ningjinghui285	3.38933	3.08946	3.2394		3.38933	3.11367	3.2515
		W528	Ningjinghui286	3.45267	3.15512	3.30389		3.45267	3.17933	3.316
		W529	Ningjinghui290	3.44727	3.15706	3.30216		3.44727	3.18127	3.31427
		W530	Ningjinghui292	3.09367	2.77179	2.93273		3.09367	2.796	2.94483
		W531	Ningjinghui293	3.059	2.75479	2.9069		3.059	2.779	2.919
		W532	Ningjinghui296	3.116	2.81179	2.96389		3.116	2.836	2.976
		W533	Ningjinghui298	3.262	2.96209	3.11205		3.262	2.9863	3.12415
		W534	Ningjinghui338	3.48533	3.18812	3.33673		3.48533	3.21233	3.34883
		W535	Hongyin1009	3.48233	3.17446	3.32839		3.48233	3.19867	3.3405
		W536	Hongyin1010	3.31067	3.00412	3.15739		3.31067	3.02833	3.1695
		W537	Hongyin1011	3.3455	3.02529	3.1854		3.3455	3.0495	3.1975
		W538	Hongyin1012	3.488	3.18779	3.33789		3.488	3.212	3.35
		W539	Cai1	3.22567	2.91112	3.06839		3.22567	2.93533	3.0805
		W540	Nannongjing1R	3.1146	2.78339	2.94899		3.1146	2.8076	2.9611
		W541	Nannongjing2R	3.15467	2.84646	3.00056		3.15467	2.87067	3.01267
		W542	Nannongjing3R	3.29933	3.00579	3.15256		3.29933	3.03	3.16467
		W543	Ningjing1R-34	3.47833	3.17846	3.32839		3.47833	3.20267	3.3405
		W544	Ningjing1R-38	3.07733	2.75412	2.91573		3.07733	2.77833	2.92783
		W545	Ningjing1R-39	3.43333	3.13879	3.28606		3.43333	3.163	3.29817
		W546	Ningjing1R-43	3.559	3.26779	3.41339		3.559	3.292	3.4255
		W547	Ningjing1R-45	3.56023	3.26669	3.41346		3.56023	3.2909	3.42557
		W548	Ningjing1R-97	3.556	3.25779	3.40689		3.556	3.282	3.419
		W549	Ningjing1R-99	3.36503	3.06682	3.21593		3.36503	3.09103	3.22803
		W550	Ningjing1R-108	3.44867	3.15479	3.30173		3.44867	3.179	3.31383
		W551	Ningjing1R-122	3.34467	3.04512	3.19489		3.34467	3.06933	3.207
		W552	Ningjing1R-125	3.421	3.11912	3.27006		3.421	3.14333	3.28217
		W553	Ningjing1R-126	3.484	3.18879	3.33639		3.484	3.213	3.3485
		W554	Ningjing1R-128	3.43133	3.13046	3.28089		3.43133	3.15467	3.293
		W555	Ningjing1R-129	3.43733	3.13746	3.28739		3.43733	3.16167	3.2995
		W556	Ningjing1R-130	3.609	3.31246	3.46073		3.609	3.33667	3.47283
		W557	Ningjing1R-132	3.3166	3.01839	3.1675		3.3166	3.0426	3.1796
		W558	Ningjing1R-133	3.51333	3.21969	3.36651		3.51333	3.2439	3.37862
		W559	Ningjing1R-35	3.33467	3.02846	3.18156		3.33467	3.05267	3.19367
		W560	Ningjing1R-36	3.35033	3.05112	3.20073		3.35033	3.07533	3.21283
		W561	Ningjing1R-37	3.32033	3.01612	3.16823		3.32033	3.04033	3.18033
		W562	Ningjing1R-40	3.60367	3.31012	3.45689		3.60367	3.33433	3.469
		W563	Ningjing1R-41	3.45797	3.16109	3.30953		3.45797	3.1853	3.32163
		W564	Ningjing1R-42	3.0492	2.73232	2.89076		3.0492	2.75653	2.90287
		W565	Ningjing1R-44	3.508	3.21012	3.35906		3.508	3.23433	3.37117
		W566	Ningjing1R-47	3.07967	2.77879	2.92923		3.07967	2.803	2.94133
		W567	Ningjing1R-50	3.441	3.13446	3.28773		3.441	3.15867	3.29983
		W568	Ningjing1R-53	3.03933	2.71979	2.87956		3.03933	2.744	2.89167
		W569	Ningjing1R-56	3.59133	3.29346	3.44239		3.59133	3.31767	3.4545
		W570	Ningjing1R-104	3.5319	3.23269	3.3823		3.5319	3.2569	3.3944
		W571	Ningjing1R-107	3.459	3.15246	3.30573		3.459	3.17667	3.31783
		W572	Ningjing1R-111	3.42433	3.12539	3.27486		3.42433	3.1496	3.28697
		W573	Ningjing1R-114	3.31223	3.01769	3.16496		3.31223	3.0419	3.17707
		W574	Ningjing1R-115	3.4613	3.16142	3.31136		3.4613	3.18563	3.32347
		W575	Ningjing1R-117	3.31333	3.01112	3.16223		3.31333	3.03533	3.17433
		W576	Ningjing1R-123	3.227	2.93246	3.07973		3.227	2.95667	3.09183
		W577	Ningjing1R-127	3.32567	3.02546	3.17556		3.32567	3.04967	3.18767
		W578	Ningjing1R-131	3.18067	2.87946	3.03006		3.18067	2.90367	3.04217
		W579	Ningjing1R-21	3.356	3.05346	3.20473		3.356	3.07767	3.21683
		W580	Ningjing1R-26	3.41967	3.12679	3.27323		3.41967	3.151	3.28533
		W581	Ningjing1R-30	3.4001	3.10522	3.25266		3.4001	3.12943	3.26477
		W582	Ningjing1R-68	3.589	3.29812	3.44356		3.589	3.32233	3.45567
		W583	Ningjing1R-70	3.45433	3.14889	3.30161		3.45433	3.1731	3.31372
		W584	Ningjing1R-118	2.63783	2.34596	2.49189		2.63783	2.37017	2.504
		W585	Ningjing1R-137	3.56533	3.27012	3.41773		3.56533	3.29433	3.42983
		W586	Ningjing1R-143	3.567	3.27879	3.42289		3.567	3.303	3.435
		W587	Ningjing1R-134	3.2677	2.97182	3.11976		3.2677	2.99603	3.13187
		W588	Ningjing1R-135	3.265	2.96446	3.11473		3.265	2.98867	3.12683
		W589	Ningjing1R-136	3.263	2.96846	3.11573		3.263	2.99267	3.12783
		W590	Ningjing1R-138	3.461	3.16646	3.31373		3.461	3.19067	3.32583
		W591	Ningjing1R-139	3.33333	3.03612	3.18473		3.33333	3.06033	3.19683
		W592	Ningjing1R-140	3.461	3.16746	3.31423		3.461	3.19167	3.32633
		W593	Ningjing1R-141	3.43533	3.13379	3.28456		3.43533	3.158	3.29667
		W594	Ningjing1R-142	3.3551	3.05689	3.206		3.3551	3.0811	3.2181
		W595	Ningjing1R-144	3.43033	3.11846	3.27439		3.43033	3.14267	3.2865
		W596	Ningjing1R-18	3.406	3.10546	3.25573		3.406	3.12967	3.26783
		W597	Ningjing1R-59	3.3184	3.01186	3.16513		3.3184	3.03607	3.17723
		W598	Ningjing1R-60	3.42967	3.13712	3.28339		3.42967	3.16133	3.2955
		W599	Ningjing1R-61	3.51867	3.22479	3.37173		3.51867	3.249	3.38383
		W600	Ningjing1R-62	3.6208	3.32359	3.47219		3.6208	3.3478	3.4843
		W601	Ningjing1R-63	3.66197	3.35942	3.51069		3.66197	3.38363	3.5228
		W602	Ningjing1R-100	3.39613	3.09359	3.24486		3.39613	3.1178	3.25697
		W603	Ningjing1R-102	3.43833	3.14546	3.2919		3.43833	3.16967	3.304
		W604	Ningjing1R-124	3.67053	3.37766	3.52409		3.67053	3.40187	3.5362
		W605	Ningjing1R-55	3.61267	3.31579	3.46423		3.61267	3.34	3.47633
		W606	Ningjing1R-101	3.50627	3.21439	3.36033		3.50627	3.2386	3.37243
		W607	Ningjing1R-109	3.59867	3.30079	3.44973		3.59867	3.325	3.46183
		W608	Ningjing1R-110	3.4923	3.18942	3.34086		3.4923	3.21363	3.35297
		W609	Ningjing1R-112	3.4	3.09946	3.24973		3.4	3.127	3.2635
		W610	Ningjing1R-116	3.52367	3.23246	3.37806		3.52367	3.25667	3.39017
		W611	Ningjing1R-149	3.49876	3.19888	3.34882		3.49876	3.22309	3.36092
		W612	Ningjing1R-13	3.535	3.23646	3.38573		3.535	3.26067	3.39783
		W613	Ningjing1R-15	3.51867	3.21912	3.3689		3.51867	3.24333	3.381
		W614	Ningjing1R-17	3.40633	3.10546	3.2559		3.40633	3.12967	3.268
		W615	Ningjing1R-22	3.25127	2.95339	3.10233		3.25127	2.9776	3.11443
		W616	Ningjing1R-24	3.454	3.15812	3.30606		3.454	3.18233	3.31817
		W617	Ningjing1R-27	3.44933	3.15546	3.30239		3.44933	3.17967	3.3145
		W618	Ningjing1R-28	3.34333	3.04546	3.1944		3.34333	3.06967	3.2065
		W619	Ningjing1R-31	3.49033	3.19046	3.3404		3.49033	3.21467	3.3525
		W620	Ningjing1R-32	3.44467	3.14112	3.29289		3.44467	3.16533	3.305
		W621	Ningjing1R-33	3.34223	3.08547	3.21385		3.36333	3.08667	3.225
		W622	Ningjing1R-69	3.55667	3.30057	3.42862		3.57777	3.30177	3.43977
		W623	Ningjing1R-46	3.1265	2.8514	2.98895		3.1476	2.8526	3.0001
		W624	Ningjing1R-48	3.4409	3.1848	3.31285		3.462	3.186	3.324
		W625	Ningjing1R-49	3.40497	3.14487	3.27492		3.42607	3.14607	3.28607
		W626	Ningjing1R-52	3.31723	3.06247	3.18985		3.33833	3.06367	3.201
		W627	Ningjing1R-54	3.38757	3.1428	3.26518		3.40867	3.144	3.27633
		W628	Ningjing1R-57	2.66323	2.39613	2.52968		2.68433	2.39733	2.54083
