# Supplementary material for: Genetic Diversity and Elite Allele Mining for Grain Traits in Rice (Oryza sativa L.) by Association Mapping
Source: Front Plant Sci. 2016 Jun 7;7:787. doi: 10.3389/fpls.2016.00787 (PMC4896222; doi:10.3389/fpls.2016.00787)
Supplement: Supplementary file 9 [file Table9.XLSX]

## Sheet: S9-GT
		Supplementary Table S9 Raw data of grain thickness (mm) of 628 accessions
			2013 GT/mm				2014 GT/mm
	Code	Accessions	Replication 1	Replication 2	Average		Replication 1	Replication 2	Average
	W1	Yazihuang	2.19523	2.21	2.20262		2.19533	2.2629	2.22912
	W2	Hongmangzaodao	1.95233	1.92667	1.9395		1.95243	2.04233	1.99738
	W3	Wanhuangdao	2.12527	2.10667	2.11597		2.12537	2.17833	2.15185
	W4	Guozinuo	2.20933	2.19	2.19967		2.20943	2.29233	2.25088
	W5	Shuijingbaidao	2.08833	2.04	2.06417		2.08843	2.14533	2.11688
	W6	Wumangzaodao	2.04733	2.06	2.05367		2.04743	2.12667	2.08705
	W7	Sanbailitou	2.28233	2.28667	2.2845		2.28243	2.35933	2.32088
	W8	Cuyingwanyangdao	2.19667	2.31333	2.255		2.19677	2.281	2.23888
	W9	Yanglingdao	2.2525	2.23333	2.24292		2.2526	2.33117	2.29188
	W10	Wanyedao	1.9267	1.78667	1.85668		1.9268	2.00837	1.96758
	W11	Qiaobinghuang	1.599	1.68	1.6395		1.5991	1.65667	1.62788
	W12	Tiejingqing	2.11933	2.03	2.07467		2.11943	2.195	2.15722
	W13	Xiaobaiyedao	2.00337	1.99667	2.00002		2.00347	2.09033	2.0469
	W14	Baoxintaihuqing	2.02433	2.10667	2.0655		2.02443	2.10967	2.06705
	W15	Jiangfeng4	2.03763	2.14667	2.09215		2.03773	2.12463	2.08118
	W16	Sujing4	2.28733	2.39667	2.342		2.28743	2.36767	2.32755
	W17	Aizhongluohanhuang	2.11923	2.15667	2.13795		2.11933	2.19823	2.15878
	W18	Baodao	2.31	2.29667	2.30333		2.3101	2.35633	2.33322
	W19	Wanmuxiqiu	2.06033	2.04	2.05017		2.06043	2.16033	2.11038
	W20	Huangsanshi	2.123	2.19667	2.15983		2.1231	2.20367	2.16338
	W21	Erheidao	2.1023	2.13	2.11615		2.1024	2.18197	2.14218
	W22	Xiaoqingzhong	2.06333	2.1	2.08167		2.06343	2.143	2.10322
	W23	Zaoguangtou	2.124	2.17667	2.15033		2.1241	2.21333	2.16872
	W24	Xiaoluohanhuang	2.0839	2.06667	2.07528		2.084	2.16757	2.12578
	W25	Souzhouqing	2.07767	2.12333	2.1005		2.07777	2.15833	2.11805
	W26	Wanluli	2.10723	2.09333	2.10028		2.10733	2.2029	2.15512
	W27	Wanbaguo	1.922	1.96667	1.94433		1.9221	2.014	1.96805
	W28	Ebusinuodao	2.065	2.09333	2.07917		2.0651	2.16133	2.11322
	W29	Laodiegu	1.991	2.04333	2.01717		1.9911	2.10467	2.04788
	W30	Yefenghuang	1.99433	2.09333	2.04383		1.99443	2.07167	2.03305
	W31	Chenjiazhong	1.90377	2.00667	1.95522		1.90387	1.99433	1.9491
	W32	Zaoheitouhong	2.12967	2.19667	2.16317		2.12977	2.2219	2.17583
	W33	Luohanhuang	2.16033	2.22667	2.1935		2.16043	2.239	2.19972
	W34	Longgouzhong	2.227	2.30667	2.26683		2.2271	2.30933	2.26822
	W35	Shiluqing	2.129	2.23333	2.18117		2.1291	2.21433	2.17172
	W36	Ligengqing	2.0199	2.09667	2.05828		2.02	2.1059	2.06295
	W37	Heitouhong	1.97043	2.07667	2.02355		1.97053	2.0491	2.00982
	W38	Laolaihong	1.88997	1.96667	1.92832		1.89007	1.9773	1.93368
	W39	Erlibie	2.15033	2.21667	2.1835		2.15043	2.23533	2.19288
	W40	Jinguhuang	2.04733	2.12667	2.087		1.9038	2.14767	2.02573
	W41	Cuganhuangdao	2.16967	2.19333	2.1815		2.16967	2.12067	2.14517
	W42	Zaoshirihuangdao	2.20427	2.21333	2.2088		2.20427	2.16393	2.1841
	W43	Shengtangqing	2.03633	2.18333	2.10983		2.03633	1.994	2.01517
	W44	Xiaomandao	2.18133	2.17	2.17567		2.18133	2.13167	2.1565
	W45	Shengtangdao	1.88033	1.92667	1.9035		1.88033	1.83967	1.86
	W46	Wanmandao	2.096	2.12	2.108		2.096	2.05433	2.07517
	W47	Nantouzhong	2.19433	2.16333	2.17883		2.19433	2.159	2.17667
	W48	Daniaodao	2.07933	2.13333	2.10633		2.07933	2.03733	2.05833
	W49	Kongqueqing	2.28567	2.1	2.19283		2.28567	2.23233	2.259
	W50	Kaiqing	2.09067	2.11	2.10033		2.09067	2.05267	2.07167
	W51	Manyedao	2.088	2.07	2.079		2.088	2.04133	2.06467
	W52	Baikenuo	2.09033	2.01333	2.05183		2.09033	2.04667	2.0685
	W53	Baimangnuo	2.14467	2.13	2.13733		2.14467	2.09833	2.1215
	W54	Xiangzhunuo	2.203	2.11	2.1565		2.203	2.16033	2.18167
	W55	Yaxienuo	2.06667	2.05333	2.06		2.06667	2.00667	2.03667
	W56	Xianhui429	2.1966	2.11333	2.15497		2.1966	2.16293	2.17977
	W57	Zijianxian3	2.00567	1.99333	1.9995		2.00567	1.947	1.97633
	W58	Huangsandannuo	2.19633	1.99333	2.09483		2.19633	2.15633	2.17633
	W59	Jia159	2.38033	2.24667	2.3135		2.38033	2.32767	2.354
	W60	Sidao10	2.324	2.17	2.247		2.324	2.27367	2.29883
	W61	Wuqiang	2.19833	2.13	2.16417		2.19833	2.14567	2.172
	W62	Wuyujing3	2.45533	2.36333	2.40933		2.45533	2.41033	2.43283
	W63	Xiushui04	2.37297	2.38	2.37648		2.37297	2.3243	2.34863
	W64	Zhendao88	2.31997	2.38	2.34998		2.31997	2.27497	2.29747
	W65	Zhendao6	2.38133	2.44333	2.41233		2.38133	2.33867	2.36
	W66	Taijing9	2.26067	2.20333	2.232		2.26067	2.21133	2.236
	W67	Taijing16xuanAC	2.26867	2.27	2.26933		2.26867	2.22633	2.2475
	W68	Taijing16xuanzi	2.40367	2.31333	2.3585		2.40367	2.34467	2.37417
	W69	Diantun502xuanzao	2.17967	2.17333	2.1765		2.17967	2.13967	2.15967
	W70	Hongdao35	2.18333	2.15333	2.16833		2.18333	2.13733	2.16033
	W71	Hongdao37	2.189	2.19	2.1895		2.189	2.14	2.1645
	W72	Zijianjingnuo	2.16633	2.11667	2.1415		2.16633	2.11733	2.14183
	W73	Nannongjing62401	1.993	1.96	1.9765		1.993	1.939	1.966
	W74	Tongjing109	2.14733	2.15333	2.15033		2.14733	2.099	2.12317
	W75	Yangdao6	2.194	2.17667	2.18533		2.194	2.144	2.169
	W76	Nignjing1	2.338	2.40333	2.37067		2.338	2.28733	2.31267
	W77	Wujing15	2.42833	2.39667	2.4125		2.42833	2.38167	2.405
	W78	Wuxiangjing14	2.22333	2.27667	2.25		2.22333	2.16967	2.1965
	W79	Xudao3	2.22033	2.09333	2.15683		2.22033	2.17533	2.19783
	W80	Nannongjing003	2.44667	2.36667	2.40667		2.44667	2.39233	2.4195
	W81	Nannongjing005	2.04353	2.09667	2.0701		2.04353	1.9992	2.02137
	W82	5jing20	2.26833	2.23333	2.25083		2.26833	2.22183	2.24508
	W83	5jing15	2.302	2.28667	2.29433		2.302	2.244	2.273
	W84	molingjing	2.40497	2.33667	2.37082		2.40497	2.34967	2.37732
	W85	5jing03	2.35267	2.29333	2.323		2.35267	2.3	2.32633
	W86	5jing68	2.28767	2.35667	2.32217		2.28767	2.22367	2.25567
	W87	Xudao4	2.38967	2.39667	2.39317		2.38967	2.336	2.36283
	W88	Xudao5	2.2514	2.25	2.2507		2.2514	2.20973	2.23057
	W89	Huaidao9	2.27667	2.27333	2.275		2.27667	2.23	2.25333
	W90	Yandao6	2.23767	2.28667	2.26217		2.23767	2.19	2.21383
	W91	Yangguang200	2.34897	2.33	2.33948		2.34897	2.29763	2.3233
	W92	Lianjing2	2.14767	2.38233	2.265		2.14767	2.10267	2.12517
	W93	Xiushui79	2.172	2.15667	2.16433		2.172	2.126	2.149
	W94	Cbao	2.20267	2.16333	2.183		2.20267	2.17233	2.1875
	W95	Nipponbare	2.20987	2.19333	2.2016		2.20987	2.16787	2.18887
	W96	Zhen9424	2.46767	2.52333	2.4955		2.46767	2.413	2.44033
	W97	Wuyujing7	2.37767	2.42667	2.40217		2.37767	2.33	2.35383
	W98	Yanjing8	2.37667	2.39667	2.38667		2.37667	2.33	2.35333
	W99	Zhengdao18	2.329	2.35667	2.34283		2.329	2.278	2.3035
	W100	Huaidao11	2.32933	2.26333	2.29633		2.32933	2.28067	2.305
	W101	Shengdao808	2.328	2.34667	2.33733		2.328	2.274	2.301
	W102	Shengdao14	2.41667	2.43667	2.42667		2.41388	2.37033	2.39211
	W103	Yujing6	2.29667	2.26333	2.28		2.29667	2.249	2.27284
	W104	Huaidao8	2.31867	2.35333	2.336		2.32079	2.25867	2.28973
	W105	Jindao12	2.28333	2.29667	2.29		2.28258	2.232	2.25729
	W106	Wandao68	2.17633	2.25	2.21317		2.1817	2.13133	2.15651
	W107	Xudao2	2.3	2.28667	2.29333		2.30015	2.24433	2.27224
	W108	Sujing353	2.31633	2.3	2.30817		2.31627	2.26833	2.2923
	W109	Xiangjing9407	2.19583	2.17667	2.18625		2.20189	2.1485	2.17519
	W110	Zhongjing212	2.16967	2.24	2.20483		2.17284	2.11767	2.14525
	W111	Zhongjing9677	2.0961	2.15667	2.12638		2.11306	2.074	2.09353
	W112	Zhongjing131	2.418	2.4	2.409		2.41741	2.369	2.39321
	W113	Suwujing	2.4203	2.41667	2.41848		2.42083	2.36097	2.3909
	W114	Zhognjing438	2.32767	2.25667	2.29217		2.32732	2.27833	2.30282
	W115	Yanjing9	2.235	2.22333	2.22917		2.2391	2.186	2.21255
	W116	Yangfujing4901	2.403	2.39933	2.40117		2.40389	2.35167	2.37778
	W117	Zijing	2.348	2.31	2.329		2.34801	2.29423	2.32112
	W118	Zhendao10	2.06067	2.05	2.05533		2.07213	2.01167	2.0419
	W119	Zhenghan2	2.2261	2.26667	2.24638		2.23501	2.1791	2.20706
	W120	Zhen6	2.30833	2.28333	2.29583		2.31337	2.26533	2.28935
	W121	Xishihuang	2.215	2.19667	2.20583		2.22315	2.16333	2.19324
	W122	Daliangdao	2.17567	2.17333	2.1745		2.18327	2.13433	2.1588
	W123	Heizuidao	2.203	2.14333	2.17317		2.20906	2.15533	2.1822
	W124	Xiaohuangdao	2.274	2.2	2.237		2.27984	2.22333	2.25159
	W125	Fenghaungdao	2.17067	2.17	2.17033		2.17896	2.13233	2.15565
	W126	Maijieqing	2.20533	2.15	2.17767		2.21375	2.151	2.18237
	W127	Jijingdao	2.19733	2.22	2.20867		2.20987	2.15533	2.1826
	W128	Zhognsuyangzhogndao	2.176	2.16667	2.17133		2.18399	2.127	2.15549
	W129	Duiguzhong	2.173	2.11667	2.14483		2.18111	2.12033	2.15072
	W130	Shuaishaban	2.205	2.16667	2.18583		2.21489	2.158	2.18645
	W131	Niumaohuang	2.128	2.04	2.084		2.14101	2.07767	2.10934
	W132	Wanheitouhong	2.093	2.22	2.1565		2.10413	2.04933	2.07673
	W133	Taihuqing	2.20533	2.16	2.18267		2.21458	2.164	2.18929
	W134	Yilimang	2.19567	2.14667	2.17117		2.20137	2.15067	2.17602
	W135	Wuqitou	2.017	2	2.0085		2.03116	1.95643	1.9938
	W136	Jiaoaiheitouhong	2.105	2.07667	2.09083		2.11527	2.05667	2.08597
	W137	Laowusi	2.12493	2.15	2.13747		2.13409	2.08107	2.10758
	W138	Manliuzhong	1.9843	1.92	1.95215		1.99348	1.93587	1.96467
	W139	Tainluohuang	2.1041	2.16667	2.13538		2.11373	2.0481	2.08092
	W140	Jiucaiqing	2.25433	2.4	2.32717		2.26375	2.20667	2.23521
	W141	Aiqidaliuzhong	2.162	2.21	2.186		2.16887	2.10733	2.1381
	W142	Lujingqing	1.917	2.00233	1.95967		1.93766	1.87157	1.90461
	W143	Gaoliangqing	2.11633	2.07667	2.0965		2.12944	2.06233	2.09589
	W144	Yishixing	2.04477	2.01	2.02738		2.05933	1.98943	2.02438
	W145	Heizhong	2.25667	1.996	2.12633		2.26302	2.20133	2.23217
	W146	Louhanbai	2.03	2.01667	2.02333		2.04347	1.972	2.00773
	W147	Xueliqing	2.12233	2.07667	2.0995		2.13692	2.071	2.10396
	W148	Liyangxiaohongdao	2.12	2.13667	2.12833		2.13371	2.06467	2.09919
	W149	Juhuahuang	2.1172	2.16667	2.14193		2.12769	2.06253	2.09511
	W150	Changzijingyedao	2.157	2.17333	2.16517		2.16895	2.10333	2.13614
	W151	Gaidaoqing	2.095	2.15333	2.12417		2.11106	2.04267	2.07687
	W152	Dingzhuangdao	2.13267	2.15333	2.143		2.14452	2.07667	2.11059
	W153	Xuetangzhong	2.14473	2.05667	2.1007		2.16037	2.09507	2.12772
	W154	Guanbaidan	2.04033	2.04667	2.0435		2.05509	1.98467	2.01988
	W155	Hongbaodao	2.03467	2.11333	2.074		2.04921	1.98067	2.01494
	W156	Tiegandao	2.07467	2.141	2.10783		2.08933	2.03	2.05966
	W157	Juzigaung	1.973	2.00333	1.98817		1.99511	1.92133	1.95822
	W158	Yebaidao	1.7087	1.74667	1.72768		1.7376	1.6567	1.69715
	W159	Daheitouhong	2.13233	2.121	2.12667		2.14469	2.081	2.11284
	W160	Baigedao	2.42733	2.18333	2.30533		2.43181	2.37367	2.40274
	W161	Diediezhong	1.61433	1.59667	1.6055		1.64459	1.56733	1.60596
	W162	Puxidadaotou	1.60863	1.57333	1.59098		1.64101	1.55693	1.59897
	W163	Yangdao	1.97733	1.94667	1.962		1.9945	1.93633	1.96541
	W164	Yanhongdao	2.19267	2.129	2.16083		2.20695	2.14967	2.17831
	W165	Baikewandao	2.0259	2.07667	2.05129		2.04297	1.99257	2.01777
	W166	Aiguodadaotou	2.129	2.06267	2.09583		2.14219	2.08567	2.11393
	W167	Sishitou	2.03573	2.336	2.18587		2.05337	1.99407	2.02372
	W168	Jiuxiaozhong	2.19333	2.246	2.21967		2.20609	2.13967	2.17288
	W169	Chushuhuang	2.16467	2.15433	2.1595		2.17855	2.12033	2.14944
	W170	Qianjindao	2.23791	2.15533	2.19662		2.24958	2.18791	2.21874
	W171	Qijiangqing	2.35467	2.08733	2.221		2.36178	2.29533	2.32856
	W172	Baishuqing	2.19033	2.05633	2.12333		2.20457	2.136	2.17029
	W173	Feilaifeng	2.184	2.20033	2.19217		2.19869	2.13733	2.16801
	W174	Kejia6	2.34333	2.33533	2.33933		2.35014	2.31033	2.33024
	W175	Lamujia	2.06067	2.16767	2.11417		2.08226	2.015	2.04863
	W176	Haonuopie	2.51533	2.422	2.46867		2.51705	2.45833	2.48769
	W177	Xiganggu	2.17833	2.224	2.20117		2.19383	2.12633	2.16008
	W178	Shuangchengnuo	2.33857	2.32567	2.33212		2.34719	2.293	2.32009
	W179	Qiutiandaxiedao	2.257	2.32433	2.29067		2.26841	2.21167	2.24004
	W180	Qiyunuo10	2.35323	2.28433	2.31878		2.36109	2.29857	2.32983
	W181	Wunuo1	2.20633	2.11633	2.16133		2.22131	2.15367	2.18749
	W182	Jianongnuo2	2.293	2.098	2.1955		2.30476	2.238	2.27138
	W183	Hongnong5	2.39733	2.32933	2.36333		2.40588	2.34433	2.37511
	W184	Nonglinnuo4	2.1267	2.26967	2.19818		2.1447	2.07803	2.11137
	W185	Xiangnuodao	2.231	2.39033	2.31067		2.24045	2.18667	2.21356
	W186	Luchaihong	2.19633	2.27167	2.234		2.21157	2.14267	2.17712
	W187	Cungu	2.04933	1.868	1.95867		2.07036	2.01067	2.04051
	W188	Katena	1.979	1.95	1.9645		2.00248	1.95933	1.98091
	W189	Guanchanuo	1.96733	1.83	1.89867		1.99027	1.924	1.95713
	W190	Kuihuanuo	2.16067	2.09333	2.127		2.17705	2.10867	2.14286
	W191	Suyunuo	2.171	2.25	2.2105		2.18684	2.12533	2.15609
	W192	Hongjiaozhan	1.674	1.77667	1.72533		1.70996	1.64163	1.6758
	W193	Haobuka	2.19347	2.19667	2.19507		2.21388	2.1366	2.17524
	W194	Chuyanghan32	2.11467	2.03	2.07233		2.13386	2.07667	2.10526
	W195	Libanyi	2.095	2.02	2.0575		2.11531	2.05167	2.08349
	W196	Kunnong8	2.35033	2.32667	2.3385		2.3641	2.294	2.32905
	W197	Guihuahuang	2.19	2.06333	2.12667		2.20655	2.132	2.16928
	W198	Zhoujiazhong	2.15233	2.12667	2.1395		2.16867	2.107	2.13784
	W199	Xiaofenghuang	2.167	2.05667	2.11183		2.18679	2.1239	2.15535
	W200	Xiangjingdao	2.08267	2.07667	2.07967		2.10591	2.04333	2.07462
	W201	Huizao	2.21367	2.169	2.19133		2.22736	2.16033	2.19385
	W202	Yingtoudao	2.095	2.07667	2.08583		2.11615	2.05133	2.08374
	W203	Changdaotou	2.10627	2.07	2.08813		2.12687	2.0606	2.09373
	W204	Yangmiaozhong	2.26327	2.31667	2.28997		2.28099	2.2126	2.24679
	W205	Maoguangdao	2.164	2.10667	2.13533		2.18517	2.113	2.14909
	W206	Dazhongdao	2.06677	2.12667	2.09672		2.08539	2.01043	2.04791
	W207	Sanxiadao	2.156	2.12	2.138		2.17675	2.11067	2.14371
	W208	Xiaoqingmang	2.0618	2.04667	2.05423		2.06203	2.12333	2.09268
	W209	Hongganlizhihong	2.1368	2.12333	2.13007		2.13703	2.2	2.16852
	W210	Wuxidao	2.27647	2.21333	2.2449		2.2767	2.34067	2.30868
	W211	Wanzhognqiu	2.0318	2.07333	2.05257		2.03203	2.09533	2.06368
	W212	Fengjingdao	2.00933	2.08667	2.048		2.00957	2.06767	2.03862
	W213	Liuzhong	2.07213	2.221	2.14657		2.07237	2.13233	2.10235
	W214	Cuganlizhihong	2.12213	2.144	2.13307		2.12237	2.191	2.15668
	W215	Chiguwandao	2.09097	2.05967	2.07532		2.0912	2.1475	2.11935
	W216	Jiaobaiyeqing	1.7288	1.85667	1.79273		1.72903	1.7978	1.76342
	W217	Chiguhong	2.0004	2.01	2.0052		2.00063	2.06563	2.03313
	W218	Fanluoqing	2.1063	2.21033	2.15832		2.10653	2.16633	2.13643
	W219	Zaoyedao	2.1338	2.13667	2.13523		2.13403	2.17733	2.15568
	W220	Baidiegu	1.99593	2.09	2.04297		1.99617	2.05647	2.02632
	W221	Wangjiadao	2.12413	2.07133	2.09773		2.12437	2.18167	2.15302
	W222	Jiangyinzhong	2.1018	2.19667	2.14923		2.10203	2.16267	2.13235
	W223	Eyingbaijingdao	1.9668	2.06967	2.01823		1.96703	2.05233	2.00968
	W224	Tiekewanguangtou	2.03947	2.05333	2.0464		2.0397	2.1	2.06985
	W225	Tiekedao	1.97347	2.09667	2.03507		1.9737	2.04633	2.01002
	W226	Dadaosuitou	2.2238	2.00367	2.11373		2.22403	2.295	2.25952
	W227	Aibaidao	2.26813	2.23767	2.2529		2.26837	2.33967	2.30402
	W228	Xiepihuang	2.1968	2.26333	2.23007		2.19703	2.27167	2.23435
	W229	Xiaobaidao	2.22913	2.37333	2.30123		2.22937	2.29467	2.26202
	W230	Baishidao	2.1118	2.18333	2.14757		2.11203	2.17167	2.14185
	W231	Manbaidao	2.31883	2.42	2.36942		2.31907	2.37203	2.34555
	W232	Guangtouluhuabai	2.169	2.23167	2.20033		2.16923	2.2312	2.20022
	W233	Hongmangjing	2.1838	2.34067	2.26223		2.18403	2.25327	2.21865
	W234	Wumangyedao	2.11247	2.31433	2.2134		2.1127	2.17633	2.14452
	W235	Luhuabai	2.3338	2.353	2.3434		2.33403	2.396	2.36502
	W236	Haidongqing	2.0548	2.04167	2.04823		2.05503	2.10567	2.08035
	W237	Shenlenuo	2.08377	2.042	2.06288		2.084	2.14363	2.11382
	W238	Xiangqing	2.13513	2.20067	2.1679		2.13537	2.193	2.16418
	W239	Jinghui418	2.17813	2.09333	2.13573		2.17837	2.24	2.20918
	W240	Malaihong	1.82813	1.979	1.90357		1.82837	1.895	1.86168
	W241	Jingnuo330	2.24847	2.26667	2.25757		2.2487	2.308	2.27835
	W242	Zaijinjing	2.31313	2.26	2.28657		2.31337	2.36767	2.34052
	W243	Fuyu3	1.9472	1.99	1.9686		1.94743	2.0337	1.99057
	W244	Dongnongjing424	2.21647	2.21367	2.21507		2.2167	2.28833	2.25252
	W245	Dongnongjingnuo418	2.1238	2.238	2.1809		2.12403	2.18867	2.15635
	W246	R254	2.2198	2.24667	2.23323		2.22003	2.291	2.25552
	W247	Jiangyinnuo	1.75963	2.271	2.01532		1.75987	1.82117	1.79052
	W248	Jinggunuo	2.2768	2.29033	2.28357		2.27703	2.333	2.30502
	W249	Shanhonggu	2.10977	2.306	2.20788		2.11	2.1773	2.14365
	W250	Wanshengmaohuang	2.16013	2.166	2.16307		2.16037	2.224	2.19218
	W251	Wanyangdao	2.27013	2.33667	2.3034		2.27037	2.32267	2.29652
	W252	Aidazhong	2.18047	2.15633	2.1684		2.1807	2.26567	2.22318
	W253	Jijiaohong	1.64647	2.26167	1.95407		1.6467	1.70467	1.67568
	W254	Toulaizhong	2.13047	2.25633	2.1934		2.1307	2.19	2.16035
	W255	Huakenuo	1.55783	2.119	1.83842		1.55807	1.6237	1.59088
	W256	Toudengyishixing	1.88213	2.116	1.99907		1.88237	1.91733	1.89985
	W257	Maozitou	2.1458	2.09733	2.12157		2.14603	2.21033	2.17818
	W258	Zaonuodao	2.4098	2.32933	2.36957		2.41003	2.47033	2.44018
	W259	Datougui	2.44673	2.368	2.40737		2.44697	2.49233	2.46965
	W260	Zaoxiaobaidao	2.56153	2.4	2.48077		2.56177	2.62333	2.59255
	W261	Kangzhounuo	2.37547	2.31	2.34273		2.3757	2.421	2.39835
	W262	Kuobanzhong	1.9948	2.11833	2.05657		1.99503	2.061	2.02802
	W263	Yangzhongdao	1.8448	1.9	1.8724		1.84503	1.91403	1.87953
	W264	Huangkewanguangtou	2.09813	2.09667	2.0974		2.09837	2.16567	2.13202
	W265	Tiehanyishixing	2.1736	2.21	2.1918		2.17383	2.23447	2.20415
	W266	Aijiaoluganhuang	2.1658	2.23333	2.19957		2.16603	2.23567	2.20085
	W267	Zhonghua3	1.9618	1.98667	1.97423		1.96203	2.01413	1.98808
	W268	Buxienuo	1.84647	1.96667	1.90657		1.8467	1.916	1.88135
	W269	Wanjingnuo	2.20943	2.21667	2.21305		2.20967	2.2663	2.23798
	W270	C418	2.05613	2.09667	2.0764		2.05637	2.11833	2.08735
	W271	Fuxiang1	1.91807	1.95	1.93403		1.9183	1.9826	1.95045
	W272	Yuedao1	1.94813	2.02	1.98407		1.94837	2.01433	1.98135
	W273	Yuedao2	1.8618	1.91	1.8859		1.86203	1.9258	1.89392
	W274	Yuedao3	1.79447	1.91	1.85223		1.7947	1.85167	1.82318
	W275	Yuedao4	1.9258	1.91333	1.91957		1.92603	1.99233	1.95918
	W276	Yuedao5	1.85923	1.96	1.90962		1.87037	1.93533	1.90285
	W277	Yuedao6	2.02023	2.01	2.01512		2.03137	2.09533	2.06335
	W278	Yuedao7	2.03777	2.02333	2.03055		2.0489	2.10933	2.07912
	W279	Yuedao8	2.02723	2	2.01362		2.03837	2.09967	2.06902
	W280	Yuedao9	1.87553	2.07	1.97277		1.88667	1.95263	1.91965
	W281	Yuedao10	1.9619	2.17333	2.06762		1.97303	2.034	2.00352
	W282	Yuedao11	1.48557	1.96267	1.72412		1.4967	1.568	1.53235
	W283	Yuedao12	1.8221	1.87167	1.84688		1.83323	1.89253	1.86288
	W284	Yuedao13	1.93657	2.03933	1.98795		1.9477	2.00433	1.97602
	W285	Yuedao14	1.75923	1.88	1.81962		1.77037	1.84267	1.80652
	W286	Yuedao15	1.87423	1.99	1.93212		1.88537	1.94567	1.91552
	W287	Yuedao16	1.9019	1.99667	1.94928		1.91303	1.97933	1.94618
	W288	Yuedao17	1.7759	1.93333	1.85462		1.78703	1.84503	1.81603
	W289	Yuedao18	1.7538	1.84	1.7969		1.76493	1.83053	1.79773
	W290	Yuedao19	1.8701	1.97833	1.92422		1.88123	1.9383	1.90977
	W291	Yuedao20	1.89433	1.88333	1.88883		1.90547	1.95547	1.93047
	W292	Yuedao21	2.07057	2.10333	2.08695		2.0817	2.14367	2.11268
	W293	Yuedao22	2.0739	2.1	2.08695		2.08503	2.1491	2.11707
	W294	Yuedao23	2.0429	2.05	2.04645		2.05403	2.11933	2.08668
	W295	Yuedao24	2.0839	2.03667	2.06028		2.09503	2.14833	2.12168
	W296	Yuedao25	1.9639	2.02333	1.99362		1.97503	2.02833	2.00168
	W297	Yuedao26	1.9289	2.01	1.96945		1.94003	1.992	1.96602
	W298	Yuedao27	1.95457	2.02667	1.99062		1.9657	2.036	2.00085
	W299	Yuedao28	1.89453	1.98667	1.9406		1.90567	1.96823	1.93695
	W300	Yuedao29	1.80803	1.82667	1.81735		1.81917	1.88813	1.85365
	W301	Yuedao30	1.8382	1.92333	1.88077		1.84933	1.92163	1.88548
	W302	Yuedao31	2.1019	2.06	2.08095		2.11303	2.17633	2.14468
	W303	Yuedao32	2.0548	2.05667	2.05573		2.06593	2.12557	2.09575
	W304	Yuedao33	2.07103	2.10667	2.08885		2.08217	2.14447	2.11332
	W305	Yuedao34	2.09557	2.08667	2.09112		2.1067	2.16567	2.13618
	W306	Yuedao35	1.91627	1.94	1.92813		1.9274	1.9847	1.95605
	W307	Yuedao36	1.8568	1.97	1.9134		1.86793	1.9315	1.89972
	W308	Yuedao37	1.9769	2.09333	2.03512		1.98803	2.04967	2.01885
	W309	Yuedao38	1.96757	2.11333	2.04045		1.9787	2.034	2.00635
	W310	Yuedao39	1.98223	2.02333	2.00278		1.99337	2.05633	2.02485
	W311	Yuedao40	1.93497	2.11333	2.02415		1.9461	2.00907	1.97758
	W312	Yuedao41	1.95423	2.02333	1.98878		1.96537	2.03967	2.00252
	W313	Yuedao42	2.05223	2.05	2.05112		2.06337	2.12267	2.09302
	W314	Yuedao43	1.8546	1.88667	1.87063		1.86573	1.92617	1.89595
	W315	Yuedao44	1.89457	1.98333	1.93895		1.9057	1.977	1.94135
	W316	Yuedao45	2.09757	2.12667	2.11212		2.1087	2.165	2.13685
	W317	Yuedao46	1.86177	1.95333	1.90755		1.8729	1.93387	1.90338
	W318	Yuedao47	1.81717	1.87	1.84358		1.8283	1.8956	1.86195
	W319	Yuedao48	1.82123	1.90333	1.86228		1.83237	1.89833	1.86535
	W320	Yuedao49	1.86357	1.98667	1.92512		1.8747	1.936	1.90535
	W321	Yuedao50	1.87343	2.00667	1.94005		1.88457	1.94487	1.91472
	W322	Yuedao51	1.96823	2.08667	2.02745		1.97937	2.03667	2.00802
	W323	Yuedao52	1.95957	2.06333	2.01145		1.9707	2.031	2.00085
	W324	Yuedao53	1.8773	1.91333	1.89532		1.88843	1.9494	1.91892
	W325	Yuedao54	1.97157	1.92	1.94578		1.9827	2.055	2.01885
	W326	Yuedao55	1.8776	1.84667	1.86213		1.88873	1.95257	1.92065
	W327	Yuedao56	1.7067	1.77	1.73835		1.71783	1.79213	1.75498
	W328	Yuedao57	1.7749	1.87	1.82245		1.78603	1.85667	1.82135
	W329	Yuedao58	1.69463	1.817	1.75582		1.70577	1.77907	1.74242
	W330	Yuedao59	1.73293	1.88333	1.80813		1.74407	1.8048	1.77443
	W331	Yuedao60	1.99144	2.03	2.01072		2.00257	2.06354	2.03306
	W332	Yuedao61	2.0239	2.02333	2.02362		2.03503	2.1	2.06752
	W333	Yuedao62	2.02383	2.05333	2.03858		2.03497	2.10193	2.06845
	W334	Yuedao63	2.02857	2.00667	2.01762		2.0397	2.097	2.06835
	W335	Yuedao64	1.8969	1.94667	1.92178		1.90803	1.972	1.94002
	W336	Yuedao65	1.94923	1.938	1.94362		1.96037	2.026	1.99318
	W337	Yuedao66	1.81497	1.87133	1.84315		1.8261	1.89273	1.85942
	W338	Yuedao67	1.85323	1.869	1.86112		1.86437	1.926	1.89518
	W339	Yuedao68	1.8419	1.91833	1.88012		1.85303	1.91467	1.88385
	W340	Yuedao69	1.83423	1.93333	1.88378		1.84537	1.89067	1.86802
	W341	Yuedao70	1.79793	1.93067	1.8643		1.80907	1.87403	1.84155
	W342	Yuedao71	1.8627	1.89733	1.88002		1.87383	1.94413	1.90898
	W343	Yuedao72	2.0908	2.09	2.0904		2.10193	2.15823	2.13008
	W344	Yuedao73	1.81793	1.98	1.89897		1.82907	1.89937	1.86422
	W345	Yuedao74	1.83497	1.91	1.87248		1.8461	1.94007	1.89308
	W346	Yuedao75	2.0402	2.13333	2.08677		2.05133	2.12433	2.08783
	W347	Yuedao76	1.82713	2.04667	1.9369		1.83827	1.89557	1.86692
	W348	Yuedao77	2.03923	2.06333	2.05128		2.05037	2.112	2.08118
	W349	Yuedao78	2.04787	2.01667	2.03227		2.059	2.11997	2.08948
	W350	Yuedao79	2.03523	2	2.01762		2.04637	2.10033	2.07335
	W351	Yuedao80	2.03157	1.96333	1.99745		2.0427	2.10867	2.07568
	W352	Yuedao81	1.7109	1.85667	1.78378		1.72203	1.787	1.75452
	W353	Yuedao82	1.68923	1.85333	1.77128		1.70037	1.765	1.73268
	W354	Yuedao83	1.8589	1.87333	1.86612		1.87003	1.929	1.89952
	W355	Yuedao84	2.0369	2.08667	2.06178		2.04803	2.111	2.07952
	W356	Yuedao85	1.7549	1.91667	1.83578		1.76603	1.82533	1.79568
	W357	Yuedao86	2.04457	2.08	2.06228		2.0557	2.11667	2.08618
	W358	Yuedao87	1.80357	2.02233	1.91295		1.8147	1.881	1.84785
	W359	Yuedao88	1.97847	2.05067	2.01457		1.9896	2.05523	2.02242
	W360	Yuedao89	1.9669	1.95867	1.96278		1.97803	2.055	2.01652
	W361	Yuedao90	1.9269	1.97667	1.95178		1.93803	2.00267	1.97035
	W362	Yuedao91	1.8729	1.93033	1.90162		1.88403	1.94333	1.91368
	W363	Yuedao92	1.8536	1.953	1.9033		1.86473	1.92337	1.89405
	W364	Yuedao93	1.94823	1.95667	1.95245		1.95937	2.02167	1.99052
	W365	Yuedao94	1.9489	2.06967	2.00928		1.96003	2.02867	1.99435
	W366	Yuedao95	1.8339	2.02	1.92695		1.84503	1.90367	1.87435
	W367	Yuedao96	1.78023	1.85	1.81512		1.79137	1.855	1.82318
	W368	Yuedao97	1.85157	1.95667	1.90412		1.8627	1.92867	1.89568
	W369	Yuedao98	1.81783	1.97333	1.89558		1.82897	1.89893	1.86395
	W370	Yuedao99	1.88327	1.859	1.87113		1.8944	1.95237	1.92338
	W371	Yuedao100	1.83823	1.99333	1.91578		1.84937	1.90833	1.87885
	W372	Yuedao101	1.81357	1.99	1.90178		1.8247	1.88167	1.85318
	W373	Yuedao102	2.04357	2.05667	2.05012		2.0547	2.11533	2.08502
	W374	Yuedao103	1.95257	2.04	1.99628		1.9637	2.02667	1.99518
	W375	Yuedao104	1.99513	2.06	2.02757		2.00627	2.06223	2.03425
	W376	Yuedao105	2.04157	2.06667	2.05412		2.0527	2.12333	2.08802
	W377	Yuedao106	1.8609	1.86	1.86045		1.87203	1.93333	1.90268
	W378	Yuedao107	1.89123	1.87333	1.88228		1.90237	1.97067	1.93652
	W379	Yuedao108	1.84993	1.91667	1.8833		1.86107	1.92837	1.89472
	W380	Yuedao109	1.8379	1.84333	1.84062		1.84903	1.91367	1.88135
	W381	Yuedao110	1.8456	1.89	1.8678		1.85673	1.91737	1.88705
	W382	Yuedao111	1.74457	1.81	1.77728		1.7557	1.82333	1.78952
	W383	Yuedao112	1.99503	2.03667	2.01585		2.00617	2.0748	2.04048
	W384	Yuedao113	1.84943	1.88333	1.86638		1.86057	1.92187	1.89122
	W385	Yuedao114	1.87323	1.89	1.88162		1.88437	1.952	1.91818
	W386	Yuedao115	1.88257	1.89667	1.88962		1.8937	1.958	1.92585
	W387	Yuedao116	1.81823	1.96333	1.89078		1.82937	1.889	1.85918
	W388	Yuedao117	2.02813	1.88867	1.9584		2.03927	2.10367	2.07147
	W389	Yuedao118	1.97123	1.93233	1.95178		1.98237	2.05067	2.01652
	W390	Yuedao119	2.45823	2.46867	2.46345		2.46937	2.52733	2.49835
	W391	Yuedao120	2.3109	2.30667	2.30878		2.32203	2.38267	2.35235
	W392	Yuedao121	1.87193	1.88333	1.87763		1.88307	1.94583	1.91445
	W393	Jia45	2.25723	2.41667	2.33695		2.26837	2.32933	2.29885
	W394	Nannongjing3786	2.18023	2.2	2.19012		2.19137	2.24733	2.21935
	W395	24248	2.43287	2.40667	2.41977		2.444	2.5023	2.47315
	W396	Nannongjing4004	2.28003	2.21333	2.24668		2.29117	2.35467	2.32292
	W397	Nannongjing4016	2.15957	2.18333	2.17145		2.1707	2.23623	2.20347
	W398	Zijianwujing	2.11103	2.21	2.16052		2.12217	2.1868	2.15448
	W399	Ningjing2	2.1529	2.22333	2.18812		2.16403	2.23267	2.19835
	W400	Wuxiang99-8	2.30547	2.35	2.32773		2.3166	2.37757	2.34708
	W401	Wuyujing8	2.26497	2.35	2.30748		2.2761	2.3434	2.30975
	W402	Nannongjing002	2.32343	2.39	2.35672		2.33457	2.38787	2.36122
	W403	Nannongjing004	2.4169	2.56667	2.49178		2.42803	2.48033	2.45418
	W404	Huaidao5hao	2.27723	2.35667	2.31695		2.28837	2.34467	2.31652
	W405	Zhongzuo93	2.2081	2.38	2.29405		2.21923	2.28853	2.25388
	W406	Yandao9	2.41257	2.38333	2.39795		2.4237	2.48867	2.45618
	W407	Lianjing4	2.4269	2.45333	2.44012		2.43803	2.505	2.47152
	W408	Jindao1007	2.20523	2.25667	2.23095		2.21637	2.28723	2.2518
	W409	Huajing5	2.32223	2.35667	2.33945		2.33337	2.387	2.36018
	W410	Huajing6	2.26723	2.34	2.30362		2.27837	2.33933	2.30885
	W411	Yangfujing7	2.08457	2.18	2.13228		2.0957	2.15	2.12285
	W412	Yangfujing8	2.2519	2.29333	2.27262		2.26303	2.31767	2.29035
	W413	Zhendao99	2.4759	2.47333	2.47462		2.48703	2.539	2.51302
	W414	Nanjing42	2.37213	2.40333	2.38773		2.37237	2.42467	2.39852
	W415	Lianjing9823	2.40613	2.44667	2.4264		2.40637	2.46333	2.43485
	W416	Huifeng1	2.39947	2.46	2.42973		2.3997	2.45833	2.42902
	W417	Huifeng2	2.3568	2.34667	2.35173		2.35703	2.41467	2.38585
	W418	Yandao8	2.35373	2.39667	2.3752		2.35397	2.40933	2.38165
	W419	Wuyujing21	2.2918	2.38667	2.33923		2.29203	2.34833	2.32018
	W420	Shashani	2.2108	2.25333	2.23207		2.21103	2.26833	2.23968
	W421	Muzhan4	2.17613	2.19667	2.1864		2.17637	2.232	2.20418
	W422	Mudanjiang29	2.30913	2.39333	2.35123		2.30937	2.36233	2.33585
	W423	Mudanjiang28	2.2568	2.31333	2.28507		2.25703	2.31533	2.28618
	W424	Mudanjiang27	2.2088	2.2	2.2044		2.20903	2.26767	2.23835
	W425	Kenzhan2	2.38247	2.47333	2.4279		2.3827	2.43933	2.41102
	W426	Heijing8	2.38517	2.4	2.39258		2.3854	2.43637	2.41088
	W427	Hejing1	2.33217	2.36	2.34608		2.3324	2.38937	2.36088
	W428	Beidao4	1.99647	2.02	2.00823		1.9967	2.07567	2.03618
	W429	Beidao3	2.2915	2.30667	2.29908		2.29173	2.34803	2.31988
	W430	Suijing12	2.2186	2.25333	2.23597		2.21883	2.28313	2.25098
	W431	Songjing12	2.1638	2.07667	2.12023		2.16403	2.22033	2.19218
	W432	Songjing11	2.1248	2.17	2.1474		2.12503	2.18033	2.15268
	W433	Songjing10	2.08813	2.22	2.15407		2.08837	2.15233	2.12035
	W434	Dongnong430	2.13203	2.16	2.14602		2.13227	2.19023	2.16125
	W435	Dongnong424	2.16913	2.19667	2.1829		2.16937	2.225	2.19718
	W436	Longnuo3	2.1768	2.29667	2.23673		2.17703	2.23	2.20352
	W437	Longjing28	2.29267	2.30667	2.29967		2.2929	2.34967	2.32128
	W438	Longjing27	2.27813	2.26667	2.2724		2.27837	2.33733	2.30785
	W439	Longjing26	2.36283	2.38	2.37142		2.36307	2.41437	2.38872
	W440	Longjing25	2.30113	2.31	2.30557		2.30137	2.35933	2.33035
	W441	Longjing24	2.25713	2.34667	2.3019		2.25737	2.322	2.28968
	W442	Longjing22	2.12973	2.22667	2.1782		2.12997	2.18693	2.15845
	W443	Longjing21	2.1928	2.22667	2.20973		2.19303	2.24567	2.21935
	W444	Longjing20	2.065	2.18667	2.12583		2.06523	2.12533	2.09528
	W445	Longjing19	2.03303	2.06667	2.04985		2.03327	2.09257	2.06292
	W446	Longjing18	1.96487	2.03	1.99743		1.9651	2.03217	1.99863
	W447	Longjing17	2.15713	2.20333	2.18023		2.15737	2.21367	2.18552
	W448	Longjing16	2.13713	2.20667	2.1719		2.13737	2.19267	2.16502
	W449	Longjing15	2.30013	2.31333	2.30673		2.30037	2.36033	2.33035
	W450	Zhonglongdao1	2.27987	2.25333	2.2666		2.2801	2.33773	2.30892
	W451	Zongdao8	2.1078	2.17667	2.14223		2.10803	2.16733	2.13768
	W452	Longdao6	2.2758	2.26	2.2679		2.27603	2.332	2.30402
	W453	Longdao5	2.28613	2.20333	2.24473		2.28637	2.34767	2.31702
	W454	Longdao4	2.20747	2.11	2.15873		2.2077	2.26267	2.23518
	W455	Kendao19	2.09593	2.08	2.08797		2.09617	2.15447	2.12532
	W456	Kendao18	2.13767	2.04667	2.09217		2.13767	2.12067	2.12917
	W457	Kendao12	2.1505	2.2	2.17525		2.15117	2.14083	2.146
	W458	Kendao13	2.3403	2.31333	2.32682		2.33363	2.3363	2.33497
	W459	Kendao20	2.272	2.24633	2.25917		2.265	2.25967	2.26233
	W460	Longdun106	2.29567	2.23367	2.26467		2.292	2.28167	2.28683
	W461	Longdun105	2.224	2.02	2.122		2.223	2.21233	2.21767
	W462	Sanjiang2	2.01797	1.92333	1.97065		2.02397	2.01397	2.01897
	W463	Nongxiang21	1.98863	1.95	1.96932		1.99497	1.99233	1.99365
	W464	Nongxiang25	1.91657	1.92667	1.92162		1.92223	1.93357	1.9279
	W465	Nongxiang26	1.929	1.95333	1.94117		1.93633	1.9304	1.93337
	W466	Yuzhenxiang	1.9097	1.90333	1.90652		1.9167	1.89703	1.90687
	W467	Xiangwanxian17	1.89662	2.00667	1.95164		1.90462	1.87995	1.89229
	W468	Huanghuazhan	1.86593	1.9	1.88297		1.8756	1.8734	1.8745
	W469	Fengyouwan8	1.9094	1.91	1.9097		1.9162	1.89773	1.90697
	W470	Ribenqing	2.25	2.23667	2.24333		2.24367	2.23933	2.2415
	W471	Tijin	2.207	2.13	2.1685		2.20667	2.19467	2.20067
	W472	M1004	2.338	2.43667	2.38733		2.33133	2.33367	2.3325
	W473	Zhongguo91	2.191	2.24	2.2155		2.192	2.182	2.187
	W474	Qiutainxiaoding	2.35267	2.11333	2.233		2.347	2.35033	2.34867
	W475	Cai	2.31267	2.17667	2.24467		2.30867	2.30667	2.30767
	W476	Qiuguang	2.25713	2.25333	2.25523		2.2508	2.2488	2.2498
	W477	Kangbingyueguang	2.231	2.24	2.2355		2.22933	2.22067	2.225
	W478	Youzhiyueguang	2.224	2.11	2.167		2.22067	2.217	2.21883
	W479	Kasala	1.81767	1.79333	1.8055		1.82867	1.813	1.82083
	W480	Xiangchuanwuxinbaimi	1.81953	1.86	1.83977		1.82953	1.82987	1.8297
	W481	Dongzheng1640	2.2013	2.12667	2.16398		2.19697	2.18197	2.18947
	W482	Dongzhengwuyujing21	2.298	2.29	2.294		2.291	2.287	2.289
	W483	Heimixiandao	1.6084	1.90333	1.75587		1.62707	1.62773	1.6274
	W484	Heimijingdao	2.05227	2.05333	2.0528		2.0586	2.0516	2.0551
	W485	Zidao	2.20567	2.38333	2.2945		2.204	2.197	2.2005
	W486	9311	2.146	2.20333	2.17467		2.151	2.12767	2.13933
	W487	Zacaodao	2.17633	2.11	2.14317		2.17533	2.167	2.17117
	W488	Youmang429	2.177	2.14667	2.16183		2.17667	2.17167	2.17417
	W489	Wanqu429	2.195	2.09	2.1425		2.194	2.18167	2.18783
	W490	Zhili429	2.20867	2.25667	2.23267		2.20467	2.193	2.19883
	W491	Si4029	2.19767	2.23667	2.21717		2.19467	2.18767	2.19117
	W492	Si4031	2.22333	2.35333	2.28833		2.21933	2.21067	2.215
	W493	Si4033	2.24167	2.32333	2.2825		2.24067	2.22933	2.235
	W494	Si4039	2.30133	2.38333	2.34233		2.29767	2.28633	2.292
	W495	Si4040	2.188	2.22667	2.20733		2.188	2.17533	2.18167
	W496	Si4041	2.19267	2.26333	2.228		2.19167	2.18533	2.1885
	W497	Si4049	2.16233	2.14	2.15117		2.16	2.15233	2.15617
	W498	Si4079	2.22033	2.39	2.30517		2.21967	2.20367	2.21167
	W499	Si4081	2.1854	2.22333	2.20437		2.18207	2.16873	2.1754
	W500	Si4082	2.22667	2.30333	2.265		2.22333	2.21567	2.2195
	W501	Si4139	2.25877	2.3	2.27938		2.25477	2.24777	2.25127
	W502	Si4152	2.21797	2.27667	2.24732		2.2153	2.20293	2.20912
	W503	Si4161	2.22167	2.20333	2.2125		2.21767	2.21167	2.21467
	W504	Si4229	2.23167	2.27333	2.2525		2.22733	2.22767	2.2275
	W505	Si4230	2.243	2.31667	2.27983		2.243	2.22767	2.23533
	W506	Si4251	2.22557	2.17667	2.20112		2.2249	2.21857	2.22173
	W507	Si4252	2.256	2.29	2.273		2.256	2.24667	2.25133
	W508	Si4259	2.25467	2.23	2.24233		2.24767	2.241	2.24433
	W509	Si4263	2.391	2.35667	2.37383		2.382	2.372	2.377
	W510	Si4280	1.98627	2.39333	2.1898		1.9936	1.98193	1.98777
	W511	Si4330	1.91863	1.94667	1.93265		1.9221	1.9153	1.9187
	W512	Si4360	2.2253	2.20667	2.21598		2.22263	2.21397	2.2183
	W513	Si4364	2.44733	2.5	2.47367		2.43967	2.42933	2.4345
	W514	Digudao	2.335	2.39	2.3625		2.33167	2.32133	2.3265
	W515	Si4385	2.24433	2.31	2.27717		2.242	2.233	2.2375
	W516	Si4386	1.87917	1.92667	1.90292		1.8855	1.9165	1.901
	W517	Sihao4141	2.23533	2.19667	2.216		2.23133	2.23433	2.23283
	W518	Ningjinghui096	2.35033	2.33333	2.34183		2.344	2.33533	2.33967
	W519	Ningjinghui117	2.31467	2.32667	2.32067		2.30767	2.30233	2.305
	W520	Ningjinghui145	2.198	2.27667	2.23733		2.19767	2.18733	2.1925
	W521	Ningjinghui166	2.32967	2.32333	2.3265		2.32333	2.316	2.31967
	W522	Ningjinghui208	2.34767	2.31333	2.3305		2.34167	2.33133	2.3365
	W523	Ningjinghui210	2.29833	2.26333	2.28083		2.29167	2.28867	2.29017
	W524	Ningjinghui237	2.366	2.38667	2.37633		2.359	2.35467	2.35683
	W525	Ningjinghui246	2.39403	2.48667	2.44035		2.38703	2.38077	2.3839
	W526	Ningjinghui260	2.4282	2.43667	2.43243		2.41753	2.416	2.41677
	W527	Ningjinghui285	2.23327	2.26	2.24663		2.2326	2.22467	2.22863
	W528	Ningjinghui286	2.37867	2.40667	2.39267		2.37167	2.36633	2.369
	W529	Ningjinghui290	2.3707	2.42	2.39535		2.36037	2.3547	2.35753
	W530	Ningjinghui292	2.13133	2.23667	2.184		2.13567	2.12167	2.12867
	W531	Ningjinghui293	2.203	2.24	2.2215		2.202	2.191	2.1965
	W532	Ningjinghui296	2.28333	2.16667	2.225		2.27933	2.27567	2.2775
	W533	Ningjinghui298	2.22333	2.15	2.18667		2.21933	2.21233	2.21583
	W534	Ningjinghui338	2.26633	2.32	2.29317		2.266	2.25833	2.26217
	W535	Hongyin1009	2.331	2.29	2.3105		2.32267	2.325	2.32383
	W536	Hongyin1010	2.26667	2.39	2.32833		2.264	2.25933	2.26167
	W537	Hongyin1011	2.27133	2.27667	2.274		2.268	2.26833	2.26817
	W538	Hongyin1012	2.26033	2.29	2.27517		2.257	2.252	2.2545
	W539	Cai1	2.19433	2.13667	2.1655		2.19467	2.19133	2.193
	W540	Nannongjing1R	2.00447	1.98667	1.99557		2.0078	1.99547	2.00163
	W541	Nannongjing2R	2.13267	2.11333	2.123		2.135	2.128	2.1315
	W542	Nannongjing3R	2.31967	2.30667	2.31317		2.31567	2.312	2.31383
	W543	Ningjing1R-34	2.13097	2.07333	2.10215		2.13097	2.1323	2.13163
	W544	Ningjing1R-38	2.03527	2.01	2.02263		2.0346	2.02593	2.03027
	W545	Ningjing1R-39	2.3552	2.38333	2.36927		2.3482	2.34453	2.34637
	W546	Ningjing1R-43	2.50863	2.50667	2.50765		2.49597	2.4943	2.49513
	W547	Ningjing1R-45	2.33733	2.34333	2.34033		2.334	2.33133	2.33267
	W548	Ningjing1R-97	2.32373	2.37	2.34687		2.32007	2.31707	2.31857
	W549	Ningjing1R-99	2.36167	2.05333	2.2075		2.35467	2.35	2.35233
	W550	Ningjing1R-108	2.284	2.38	2.332		2.27767	2.27333	2.2755
	W551	Ningjing1R-122	2.563	2.57	2.5665		2.54967	2.548	2.54883
	W552	Ningjing1R-125	2.3226	2.35667	2.33963		2.31593	2.30927	2.3126
	W553	Ningjing1R-126	2.37733	2.31	2.34367		2.37	2.366	2.368
	W554	Ningjing1R-128	2.3426	2.31333	2.32797		2.3356	2.35327	2.34443
	W555	Ningjing1R-129	2.33673	2.34667	2.3417		2.32973	2.32907	2.3294
	W556	Ningjing1R-130	2.35833	2.39333	2.37583		2.35067	2.346	2.34833
	W557	Ningjing1R-132	2.33433	2.4	2.36717		2.32767	2.323	2.32533
	W558	Ningjing1R-133	2.383	2.34667	2.36483		2.37567	2.359	2.36733
	W559	Ningjing1R-35	2.33333	2.35667	2.345		2.33033	2.321	2.32567
	W560	Ningjing1R-36	2.33967	2.37667	2.35817		2.333	2.33533	2.33417
	W561	Ningjing1R-37	2.43123	2.45	2.44062		2.42423	2.42367	2.42395
	W562	Ningjing1R-40	2.33267	2.34	2.33633		2.32833	2.31867	2.3235
	W563	Ningjing1R-41	2.32633	2.33333	2.32983		2.31967	2.324	2.32183
	W564	Ningjing1R-42	1.96003	2.01333	1.98668		1.96903	1.95167	1.96035
	W565	Ningjing1R-44	2.41333	2.32667	2.37		2.40567	2.399	2.40233
	W566	Ningjing1R-47	2.11567	2.00667	2.06117		2.11467	2.111	2.11283
	W567	Ningjing1R-50	2.329	2.41	2.3695		2.32267	2.317	2.31983
	W568	Ningjing1R-53	2.05267	2.01	2.03133		2.05767	2.04733	2.0525
	W569	Ningjing1R-56	2.40167	2.41667	2.40917		2.39233	2.388	2.39017
	W570	Ningjing1R-104	2.38067	2.42667	2.40367		2.37333	2.372	2.37267
	W571	Ningjing1R-107	2.4065	2.40333	2.40492		2.39617	2.3975	2.39683
	W572	Ningjing1R-111	2.16363	2.16	2.16182		2.16363	2.16163	2.16263
	W573	Ningjing1R-114	2.4672	2.42667	2.44693		2.4572	2.45353	2.45537
	W574	Ningjing1R-115	2.25957	2.39333	2.32645		2.25557	2.24623	2.2509
	W575	Ningjing1R-117	2.0762	2.06333	2.06977		2.08287	2.07187	2.07737
	W576	Ningjing1R-123	2.0325	2.03667	2.03458		2.0365	2.02883	2.03267
	W577	Ningjing1R-127	2.39467	2.38	2.38733		2.38733	2.38367	2.3855
	W578	Ningjing1R-131	2.15177	2.22333	2.18755		2.15243	2.1441	2.14827
	W579	Ningjing1R-21	2.27	2.36	2.315		2.26733	2.26167	2.2645
	W580	Ningjing1R-26	2.33171	2.36	2.34585		2.32537	2.32071	2.32304
	W581	Ningjing1R-30	2.356	2.38667	2.37133		2.34833	2.35	2.34917
	W582	Ningjing1R-68	2.34633	2.34	2.34317		2.33967	2.34067	2.34017
	W583	Ningjing1R-70	2.34067	2.47333	2.407		2.334	2.32567	2.32983
	W584	Ningjing1R-118	1.98023	1.94667	1.96345		1.9859	1.9679	1.9769
	W585	Ningjing1R-137	2.48333	2.44	2.46167		2.46933	2.47667	2.473
	W586	Ningjing1R-143	2.54067	2.43667	2.48867		2.52767	2.528	2.52783
	W587	Ningjing1R-134	2.22667	2.26667	2.24667		2.224	2.21767	2.22083
	W588	Ningjing1R-135	2.31933	2.27	2.29467		2.31833	2.30467	2.3115
	W589	Ningjing1R-136	2.19867	2.27333	2.236		2.198	2.196	2.197
	W590	Ningjing1R-138	2.257	2.34333	2.30017		2.25633	2.25033	2.25333
	W591	Ningjing1R-139	2.23167	2.35333	2.2925		2.22767	2.22633	2.227
	W592	Ningjing1R-140	2.3621	2.39333	2.37772		2.3521	2.36177	2.35693
	W593	Ningjing1R-141	2.471	2.31667	2.39383		2.46	2.46	2.46
	W594	Ningjing1R-142	2.33567	2.36667	2.35117		2.33233	2.32567	2.329
	W595	Ningjing1R-144	2.47067	2.37333	2.422		2.46033	2.458	2.45917
	W596	Ningjing1R-18	2.43797	2.41	2.42398		2.4343	2.4283	2.4313
	W597	Ningjing1R-59	2.397	2.50667	2.45183		2.38933	2.394	2.39167
	W598	Ningjing1R-60	2.36227	2.43667	2.39947		2.35593	2.35193	2.35393
	W599	Ningjing1R-61	2.5324	2.52667	2.52953		2.51873	2.52273	2.52073
	W600	Ningjing1R-62	2.48433	2.42333	2.45383		2.47333	2.47467	2.474
	W601	Ningjing1R-63	2.51733	2.34333	2.43033		2.50733	2.49967	2.5035
	W602	Ningjing1R-100	2.36133	2.34	2.35067		2.35433	2.35	2.35217
	W603	Ningjing1R-102	2.332	2.3	2.316		2.32633	2.31633	2.32133
	W604	Ningjing1R-124	2.3773	2.34333	2.36032		2.37063	2.36263	2.36663
	W605	Ningjing1R-55	2.47133	2.40333	2.43733		2.45967	2.45067	2.45517
	W606	Ningjing1R-101	2.39074	2.34667	2.3687		2.38041	2.37141	2.37591
	W607	Ningjing1R-109	2.46967	2.53	2.49983		2.45667	2.45067	2.45367
	W608	Ningjing1R-110	2.36367	2.41333	2.3885		2.35667	2.35667	2.35667
	W609	Ningjing1R-112	2.31633	2.26667	2.2915		2.30967	2.30533	2.3075
	W610	Ningjing1R-116	2.26357	2.36	2.31178		2.25657	2.25657	2.25657
	W611	Ningjing1R-149	2.31633	2.21667	2.2665		2.31267	2.30333	2.308
	W612	Ningjing1R-13	2.42933	2.4	2.41467		2.41833	2.415	2.41667
	W613	Ningjing1R-15	2.39017	2.46	2.42508		2.3825	2.37933	2.38092
	W614	Ningjing1R-17	2.23633	2.31333	2.27483		2.229	2.22867	2.22883
	W615	Ningjing1R-22	2.28267	2.22667	2.25467		2.27867	2.27067	2.27467
	W616	Ningjing1R-24	2.2714	2.31	2.2907		2.26473	2.25807	2.2614
	W617	Ningjing1R-27	2.41733	2.38	2.39867		2.41067	2.40433	2.4075
	W618	Ningjing1R-28	2.349	2.31667	2.33283		2.34267	2.33333	2.338
	W619	Ningjing1R-31	2.413	2.41667	2.41483		2.406	2.39733	2.40167
	W620	Ningjing1R-32	2.43367	2.41333	2.4235		2.42367	2.419	2.42133
	W621	Ningjing1R-33	2.37833	2.31	2.34417		2.374	2.366	2.37
	W622	Ningjing1R-69	2.40767	2.42333	2.4155		2.39733	2.389	2.39317
	W623	Ningjing1R-46	2.33533	2.4	2.36767		2.32867	2.31767	2.32317
	W624	Ningjing1R-48	2.40333	2.42	2.41167		2.397	2.38133	2.38917
	W625	Ningjing1R-49	2.32833	2.33667	2.3325		2.32433	2.31867	2.3215
	W626	Ningjing1R-52	2.26887	2.30333	2.2861		2.26553	2.25187	2.2587
	W627	Ningjing1R-54	2.2772	2.36	2.3186		2.2772	2.26087	2.26903
	W628	Ningjing1R-57	2.033	2.05667	2.04483		2.03633	2.01533	2.02583
