# Supplementary material for: Genetic Diversity and Elite Allele Mining for Grain Traits in Rice (Oryza sativa L.) by Association Mapping
Source: Front Plant Sci. 2016 Jun 7;7:787. doi: 10.3389/fpls.2016.00787 (PMC4896222; doi:10.3389/fpls.2016.00787)
Supplement: Supplementary file 10 [file Table10.XLSX]

## Sheet: S10-TGW
		Supplementary Table S10 Raw data of thousand grain weight (g) of 628 accessions
			2013 TGW/g				2014 TGW/g
	Code	Accessions	Replication 1	Replication 2	Average		Replication 1	Replication 2	Average
	W1	Yazihuang	23.847	25.0511	24.4491		23.65	25.0867	24.3683
	W2	Hongmangzaodao	21.297	22.8011	22.0491		21.1	22.7933	21.9467
	W3	Wanhuangdao	22.5437	23.7033	23.1235		22.3467	23.5633	22.955
	W4	Guozinuo	21.257	22.81	22.0335		21.06	22.7267	21.8933
	W5	Shuijingbaidao	17.4503	18.5967	18.0235		17.2533	18.7267	17.99
	W6	Wumangzaodao	26.9037	28.5567	27.7302		26.7067	28.3467	27.5267
	W7	Sanbailitou	25.8437	27.48	26.6618		25.7933	27.5933	26.6933
	W8	Cuyingwanyangdao	28.1903	29.1567	28.6735		27.9933	29.2333	28.6133
	W9	Yanglingdao	13.607	14.9844	14.2957		13.41	15	14.205
	W10	Wanyedao	19.5403	21.1444	20.3424		19.3433	21.1533	20.2483
	W11	Qiaobinghuang	17.8803	19.1944	18.5374		17.6833	19.2433	18.4633
	W12	Tiejingqing	24.3903	25.9044	25.1474		24.1933	25.9567	25.075
	W13	Xiaobaiyedao	25.7337	27.3111	26.5224		25.5367	27.3867	26.4617
	W14	Baoxintaihuqing	23.257	24.6189	23.9379		23.06	24.6367	23.8483
	W15	Jiangfeng4	19.027	20.2422	19.6346		18.83	20.39	19.61
	W16	Sujing4	27.0903	28.54	27.8152		26.8933	28.4367	27.665
	W17	Aizhongluohanhuang	25.0803	26.4744	25.7774		24.8833	26.48	25.6817
	W18	Baodao	25.3037	26.8189	26.0613		25.1067	26.8633	25.985
	W19	Wanmuxiqiu	19.3203	20.7189	20.0196		19.1233	20.7133	19.9183
	W20	Huangsanshi	22.277	23.8556	23.0663		22.08	23.89	22.985
	W21	Erheidao	26.487	27.8622	27.1746		26.29	27.7733	27.0317
	W22	Xiaoqingzhong	23.3413	24.7831	24.0622		23.1443	24.772	23.9582
	W23	Zaoguangtou	22.3237	23.6478	22.9857		22.1267	23.65	22.8883
	W24	Xiaoluohanhuang	21.0537	22.3289	21.6913		20.8567	22.4767	21.6667
	W25	Souzhouqing	21.3237	22.75	22.0368		21.1267	22.7267	21.9267
	W26	Wanluli	21.3337	22.7611	22.0474		21.1367	22.6933	21.915
	W27	Wanbaguo	21.327	22.6989	22.0129		21.13	22.7433	21.9367
	W28	Ebusinuodao	21.0803	22.8722	21.9763		20.8833	22.8133	21.8483
	W29	Laodiegu	21.417	22.8367	22.1268		21.22	22.8033	22.0117
	W30	Yefenghuang	24.3737	26.16	25.2668		24.1767	26.1433	25.16
	W31	Chenjiazhong	20.347	21.8922	21.1196		20.15	21.86	21.005
	W32	Zaoheitouhong	22.4903	23.8611	23.1757		22.2933	23.8433	23.0683
	W33	Luohanhuang	29.237	30.5478	29.8924		29.04	30.5833	29.8117
	W34	Longgouzhong	21.367	22.69	22.0285		21.17	22.7533	21.9617
	W35	Shiluqing	20.877	22.3278	21.6024		20.68	22.3667	21.5233
	W36	Ligengqing	22.257	23.68	22.9685		22.06	23.6733	22.8667
	W37	Heitouhong	18.8103	20.4167	19.6135		18.6133	20.36	19.4867
	W38	Laolaihong	15.6003	16.995	16.2977		15.4033	17.0383	16.2208
	W39	Erlibie	24.357	25.7111	25.0341		24.16	25.6767	24.9183
	W40	Jinguhuang	21.397	22.8911	22.1441		21.2	22.82	22.01
	W41	Cuganhuangdao	23.387	24.6467	24.0168		23.19	24.62	23.905
	W42	Zaoshirihuangdao	21.3603	22.6567	22.0085		21.1633	22.7467	21.955
	W43	Shengtangqing	23.3237	24.9033	24.1135		23.1267	24.8167	23.9717
	W44	Xiaomandao	26.4037	27.7922	27.0979		26.2067	27.75	26.9783
	W45	Shengtangdao	18.457	19.9089	19.1829		18.26	19.94	19.1
	W46	Wanmandao	22.977	24.39	23.6835		22.78	24.3767	23.5783
	W47	Nantouzhong	21.6303	22.8522	22.2413		21.4333	22.7767	22.105
	W48	Daniaodao	22.9537	24.6967	23.8252		22.7567	24.7233	23.74
	W49	Kongqueqing	22.9737	24.5578	23.7657		22.7767	24.54	23.6583
	W50	Kaiqing	18.467	19.3367	18.9018		18.27	19.4733	18.8717
	W51	Manyedao	20.317	21.6911	21.0041		20.12	21.74	20.93
	W52	Baikenuo	21.6303	22.9511	22.2907		21.4333	22.9533	22.1933
	W53	Baimangnuo	24.7103	26.3856	25.5479		24.5133	26.27	25.3917
	W54	Xiangzhunuo	23.1937	24.8478	24.0207		22.9967	24.79	23.8933
	W55	Yaxienuo	21.5637	22.8544	22.2091		21.3667	22.8533	22.11
	W56	Xianhui429	22.977	24.3167	23.6468		22.78	24.2133	23.4967
	W57	Zijianxian3	20.417	21.8711	21.1441		20.22	21.9267	21.0733
	W58	Huangsandannuo	19.397	20.8344	20.1157		19.2	20.8033	20.0017
	W59	Jia159	23.6903	25.36	24.5252		23.4933	25.24	24.3667
	W60	Sidao10	23.3803	24.6489	24.0146		23.1833	24.7133	23.9483
	W61	Wuqiang	20.5503	22.0444	21.2974		20.3533	21.9633	21.1583
	W62	Wuyujing3	24.857	26.2956	25.5763		24.66	26.2267	25.4433
	W63	Xiushui04	24.337	25.71	25.0235		24.14	25.74	24.94
	W64	Zhendao88	23.5437	24.8744	24.2091		23.3467	24.9133	24.13
	W65	Zhendao6	24.0437	25.5911	24.8174		23.8467	25.5567	24.7017
	W66	Taijing9	22.667	24.1133	23.3902		22.47	24.1667	23.3183
	W67	Taijing16xuanAC	23.917	25.0778	24.4974		23.72	25.26	24.49
	W68	Taijing16xuanzi	23.3403	24.6844	24.0124		23.1433	24.7367	23.94
	W69	Diantun502xuanzao	23.3403	24.7622	24.0513		23.1433	24.7667	23.955
	W70	Hongdao35	31.617	32.9833	32.3002		31.42	33.0067	32.2133
	W71	Hongdao37	21.3837	22.8311	22.1074		21.1867	22.7833	21.985
	W72	Zijianjingnuo	17.8003	19.59	18.6952		17.6033	19.5033	18.5533
	W73	Nannongjing62401	21.417	22.9144	22.1657		21.22	22.8167	22.0183
	W74	Tongjing109	18.4503	20.2656	19.3579		18.2533	20.2067	19.23
	W75	Yangdao6	21.4203	22.9933	22.2068		21.2233	22.9733	22.0983
	W76	Nignjing1	25.9137	27.3556	26.6346		25.7167	27.43	26.5733
	W77	Wujing15	26.5437	27.8522	27.1979		26.3467	27.96	27.1533
	W78	Wuxiangjing14	23.797	25.0956	24.4463		23.6	25.1367	24.3683
	W79	Xudao3	25.007	26.3122	25.6596		24.81	26.3367	25.5733
	W80	Nannongjing003	26.6503	27.6444	27.1474		26.4533	27.6867	27.07
	W81	Nannongjing005	21.2603	22.7044	21.9824		21.0633	22.72	21.8917
	W82	5jing20	22.717	24.2644	23.4907		22.52	24.1667	23.3433
	W83	5jing15	26.2237	27.7511	26.9874		26.0267	27.7267	26.8767
	W84	molingjing	26.517	27.8667	27.1918		26.32	27.92	27.12
	W85	5jing03	26.0703	27.4667	26.7685		25.8733	27.5133	26.6933
	W86	5jing68	23.5803	24.4667	24.0235		23.3833	24.5633	23.9733
	W87	Xudao4	27.3803	28.6478	28.0141		27.1833	28.6667	27.925
	W88	Xudao5	23.4737	25	24.2368		23.2767	24.9733	24.125
	W89	Huaidao9	27.517	28.8856	28.2013		27.32	28.8833	28.1017
	W90	Yandao6	28.2637	29.8367	29.0502		28.0667	29.7767	28.9217
	W91	Yangguang200	26.427	27.7356	27.0813		26.23	27.7667	26.9983
	W92	Lianjing2	24.4703	25.8478	25.1591		24.2733	25.7933	25.0333
	W93	Xiushui79	23.477	25.11	24.2935		23.28	25.16	24.22
	W94	Cbao	23.3903	24.7856	24.0879		23.1933	24.8633	24.0283
	W95	Nipponbare	22.6403	24.0611	23.3507		22.4433	24.1367	23.29
	W96	Zhen9424	26.6203	27.7878	27.2041		26.4233	27.7567	27.09
	W97	Wuyujing7	26.3003	27.4111	26.8557		26.1033	27.3633	26.7333
	W98	Yanjing8	25.917	26.8144	26.3657		25.72	27.02	26.37
	W99	Zhengdao18	25.3837	26.9167	26.1502		25.1867	26.8633	26.025
	W100	Huaidao11	26.7003	28.27	27.4852		26.5033	28.1567	27.33
	W101	Shengdao808	26.147	27.6689	26.9079		25.95	27.6267	26.7883
	W102	Shengdao14	23.2237	24.9833	24.1035		23.0267	24.9167	23.9717
	W103	Yujing6	24.1837	25.8456	25.0146		23.9867	25.7433	24.865
	W104	Huaidao8	24.2303	25.3689	24.7996		24.0333	25.4867	24.76
	W105	Jindao12	26.1937	27.6367	26.9152		25.9967	27.6267	26.8117
	W106	Wandao68	26.3637	27.85	27.1068		26.1667	27.8767	27.0217
	W107	Xudao2	23.3203	25	24.1602		23.1233	24.9667	24.045
	W108	Sujing353	25.8337	27.2233	26.5285		25.6367	27.21	26.4233
	W109	Xiangjing9407	22.4003	23.8211	23.1107		22.2033	23.7433	22.9733
	W110	Zhongjing212	22.7137	23.9856	23.3496		22.5167	24.04	23.2783
	W111	Zhongjing9677	21.2237	22.7522	21.9879		21.0267	22.72	21.8733
	W112	Zhongjing131	21.9203	22.9211	22.4207		21.7233	23.0567	22.39
	W113	Suwujing	28.257	29.6267	28.9418		28.06	29.7367	28.8983
	W114	Zhognjing438	27.6237	28.8389	28.2313		27.4267	28.8633	28.145
	W115	Yanjing9	26.3437	27.8	27.0718		26.1467	27.7533	26.95
	W116	Yangfujing4901	24.6703	26.1033	25.3868		24.4733	26.2267	25.35
	W117	Zijing	25.4303	26.7	26.0652		25.2333	26.6867	25.96
	W118	Zhendao10	26.5003	27.8189	27.1596		26.3033	27.86	27.0817
	W119	Zhenghan2	25.327	26.7533	26.0402		25.13	26.8067	25.9683
	W120	Zhen6	23.457	24.7756	24.1163		23.26	24.8467	24.0533
	W121	Xishihuang	25.3937	26.7589	26.0763		25.1967	26.7833	25.99
	W122	Daliangdao	23.0803	24.4889	23.7846		22.8833	24.58	23.7317
	W123	Heizuidao	23.887	25.2678	24.5774		23.69	25.17	24.43
	W124	Xiaohuangdao	23.5937	24.9889	24.2913		23.3967	25.0233	24.21
	W125	Fenghaungdao	24.4937	25.8022	25.1479		24.2967	25.83	25.0633
	W126	Maijieqing	22.4637	23.8533	23.1585		22.2667	23.8767	23.0717
	W127	Jijingdao	22.4387	23.85	23.1443		22.2417	23.8567	23.0492
	W128	Zhognsuyangzhogndao	22.057	23.8244	22.9407		21.86	23.8033	22.8317
	W129	Duiguzhong	23.327	24.85	24.0885		23.13	24.8067	23.9683
	W130	Shuaishaban	18.7487	20.2922	19.5204		18.5517	20.2533	19.4025
	W131	Niumaohuang	20.4537	21.82	21.1368		20.2567	21.81	21.0333
	W132	Wanheitouhong	26.447	27.7789	27.1129		26.25	27.7733	27.0117
	W133	Taihuqing	22.0237	23.6011	22.8124		21.8267	23.57	22.6983
	W134	Yilimang	22.1837	23.7578	22.9707		21.9867	23.7433	22.865
	W135	Wuqitou	23.0403	23.9722	23.5063		22.8433	24.1167	23.48
	W136	Jiaoaiheitouhong	19.1937	20.5778	19.8857		18.9967	20.63	19.8133
	W137	Laowusi	23.3903	24.8867	24.1385		23.1933	24.85	24.0217
	W138	Manliuzhong	19.6503	21.5733	20.6118		19.4533	21.29	20.3717
	W139	Tainluohuang	22.067	23.5733	22.8202		21.87	23.6267	22.7483
	W140	Jiucaiqing	28.5413	29.8411	29.1912		28.3443	29.95	29.1472
	W141	Aiqidaliuzhong	20.2903	21.7744	21.0324		20.0933	21.7767	20.935
	W142	Lujingqing	23.6003	24.8822	24.2413		23.4033	25.0067	24.205
	W143	Gaoliangqing	17.757	19.0867	18.4218		17.56	19.0367	18.2983
	W144	Yishixing	15.3183	16.8387	16.0785		15.1213	16.7653	15.9433
	W145	Heizhong	24.607	26.3822	25.4946		24.41	26.38	25.395
	W146	Louhanbai	19.3937	20.7511	20.0724		19.1967	20.7333	19.965
	W147	Xueliqing	20.307	21.7989	21.0529		20.11	21.7567	20.9333
	W148	Liyangxiaohongdao	22.9837	24.5156	23.7496		22.7867	24.5033	23.645
	W149	Juhuahuang	24.167	25.4944	24.8307		23.97	25.5433	24.7567
	W150	Changzijingyedao	22.4137	23.9322	23.1729		22.2167	23.88	23.0483
	W151	Gaidaoqing	22.7803	23.7444	23.2624		22.5833	23.8	23.1917
	W152	Dingzhuangdao	23.2337	24.2722	23.7529		23.0367	24.3367	23.6867
	W153	Xuetangzhong	22.227	23.58	22.9035		22.03	23.6333	22.8317
	W154	Guanbaidan	20.8537	21.9578	21.4057		20.6567	21.9333	21.295
	W155	Hongbaodao	21.437	22.7922	22.1146		21.24	22.84	22.04
	W156	Tiegandao	22.9767	24.7356	23.8561		22.7797	24.43	23.6048
	W157	Juzigaung	21.167	22.5967	21.8818		20.97	22.5867	21.7783
	W158	Yebaidao	11.3237	12.8056	12.0646		11.1267	12.7767	11.9517
	W159	Daheitouhong	20.3943	21.8629	21.1286		20.1973	21.764	20.9807
	W160	Baigedao	26.6737	27.9389	27.3063		26.4767	28.0567	27.2667
	W161	Diediezhong	14.4937	16.1267	15.3102		14.2967	16.0567	15.1767
	W162	Puxidadaotou	12.097	13.5867	12.8418		11.9	13.61	12.755
	W163	Yangdao	16.723	17.8912	17.3071		16.526	17.8857	17.2058
	W164	Yanhongdao	24.6837	26.4611	25.5724		24.4867	26.2567	25.3717
	W165	Baikewandao	19.3403	20.7422	20.0413		19.1433	20.8567	20
	W166	Aiguodadaotou	23.0037	24.7133	23.8585		22.8067	24.9	23.8533
	W167	Sishitou	24.387	25.3256	24.8563		24.19	25.4467	24.8183
	W168	Jiuxiaozhong	23.687	24.73	24.2085		23.49	24.8733	24.1817
	W169	Chushuhuang	24.6703	25.7078	25.1891		24.4733	25.7467	25.11
	W170	Qianjindao	22.1203	23.8044	22.9624		21.9233	23.7933	22.8583
	W171	Qijiangqing	22.8937	23.8667	23.3802		22.6967	24.0133	23.355
	W172	Baishuqing	29.637	30.7967	30.2168		29.44	30.8733	30.1567
	W173	Feilaifeng	22.0803	23.0111	22.5457		21.8833	23.1133	22.4983
	W174	Kejia6	25.0203	26.0189	25.5196		24.8233	26.0633	25.4433
	W175	Lamujia	21.7103	23.0033	22.3568		21.5133	22.9367	22.225
	W176	Haonuopie	34.5237	36.0744	35.2991		34.3267	35.9633	35.145
	W177	Xiganggu	24.567	25.87	25.2185		24.37	25.9233	25.1467
	W178	Shuangchengnuo	24.387	25.8722	25.1296		24.19	25.9433	25.0667
	W179	Qiutiandaxiedao	21.9703	23.6522	22.8113		21.7733	23.6933	22.7333
	W180	Qiyunuo10	22.0637	23.3189	22.6913		21.8667	23.4633	22.665
	W181	Wunuo1	21.9637	23.9733	22.9685		21.7667	23.9267	22.8467
	W182	Jianongnuo2	21.857	23.0156	22.4363		21.66	23.1267	22.3933
	W183	Hongnong5	24.4437	26.13	25.2868		24.2467	26.0433	25.145
	W184	Nonglinnuo4	26.5803	27.8911	27.2357		26.3833	27.9533	27.1683
	W185	Xiangnuodao	24.4437	26.2478	25.3457		24.2467	26.0667	25.1567
	W186	Luchaihong	22.997	23.7611	23.3791		22.8	23.7467	23.2733
	W187	Cungu	21.547	23.2978	22.4224		21.35	23.0667	22.2083
	W188	Katena	20.3603	21.8267	21.0935		20.1633	21.8467	21.005
	W189	Guanchanuo	16.4037	17.66	17.0318		16.2067	17.73	16.9683
	W190	Kuihuanuo	27.4503	28.8711	28.1607		27.2533	28.7933	28.0233
	W191	Suyunuo	22.2637	23.79	23.0268		22.0667	23.76	22.9133
	W192	Hongjiaozhan	20.0903	18.9981	19.5442		19.8933	19.8	19.8467
	W193	Haobuka	31.1503	30.0137	30.582		30.9533	30.8533	30.9033
	W194	Chuyanghan32	23.957	23.0126	23.4848		23.76	23.79	23.775
	W195	Libanyi	25.027	23.9603	24.4937		24.83	24.8	24.815
	W196	Kunnong8	26.8603	25.8559	26.3581		26.6633	26.5767	26.62
	W197	Guihuahuang	26.9437	25.907	26.4253		26.7467	26.7433	26.745
	W198	Zhoujiazhong	25.3603	24.057	24.7087		25.1633	25.08	25.1217
	W199	Xiaofenghuang	22.8537	21.7592	22.3064		22.6567	22.6467	22.6517
	W200	Xiangjingdao	20.257	19.0548	19.6559		20.06	20.02	20.04
	W201	Huizao	26.5703	25.107	25.8387		26.3733	25.91	26.1417
	W202	Yingtoudao	20.0637	19.0459	19.5548		19.8667	19.9333	19.9
	W203	Changdaotou	25.0303	23.8481	24.4392		24.8333	24.71	24.7717
	W204	Yangmiaozhong	27.787	26.7526	27.2698		27.59	27.5667	27.5783
	W205	Maoguangdao	23.2987	22.0403	22.6695		23.1017	22.86	22.9808
	W206	Dazhongdao	21.257	20.5148	20.8859		21.06	21.2067	21.1333
	W207	Sanxiadao	23.9703	23.0614	23.5159		23.7733	23.8367	23.805
	W208	Xiaoqingmang	18.7337	17.3514	18.0426		18.5367	18.2967	18.4167
	W209	Hongganlizhihong	25.017	23.9414	24.4792		24.82	24.7833	24.8017
	W210	Wuxidao	22.9103	21.747	22.3287		22.7133	22.6633	22.6883
	W211	Wanzhognqiu	21.527	20.4708	20.9989		21.33	21.316	21.323
	W212	Fengjingdao	23.107	22.0303	22.5687		22.91	22.85	22.88
	W213	Liuzhong	23.5237	21.8492	22.6864		23.3267	22.8467	23.0867
	W214	Cuganlizhihong	26.007	24.8703	25.4387		25.81	25.66	25.735
	W215	Chiguwandao	24.6103	23.8748	24.2426		24.4133	24.7	24.5567
	W216	Jiaobaiyeqing	20.0303	19.0514	19.5409		19.8333	19.83	19.8317
	W217	Chiguhong	23.1303	22.0248	22.5776		22.9333	22.8633	22.8983
	W218	Fanluoqing	27.5937	26.6426	27.1181		27.3967	27.2833	27.34
	W219	Zaoyedao	28.9637	27.8348	28.3992		28.7667	28.7633	28.765
	W220	Baidiegu	23.217	22.0814	22.6492		23.02	22.85	22.935
	W221	Wangjiadao	24.047	22.6014	23.3242		23.85	23.4633	23.6567
	W222	Jiangyinzhong	25.6103	24.8648	25.2376		25.4133	25.5467	25.48
	W223	Eyingbaijingdao	24.3403	22.7981	23.5692		24.1433	23.6933	23.9183
	W224	Tiekewanguangtou	19.877	19.1181	19.4976		19.68	19.9533	19.8167
	W225	Tiekedao	19.0237	17.8759	18.4498		18.8267	18.65	18.7383
	W226	Dadaosuitou	25.2303	24.0381	24.6342		25.0333	24.9167	24.975
	W227	Aibaidao	25.857	24.4792	25.1681		25.66	25.34	25.5
	W228	Xiepihuang	27.2937	26.0326	26.6631		27.0967	27.0733	27.085
	W229	Xiaobaidao	27.8537	26.6859	27.2698		27.6567	27.5167	27.5867
	W230	Baishidao	24.687	23.587	24.137		24.49	24.36	24.425
	W231	Manbaidao	28.4903	27.2862	27.8883		28.2933	28.1837	28.2385
	W232	Guangtouluhuabai	26.9303	25.8948	26.4126		26.7333	26.7033	26.7183
	W233	Hongmangjing	27.837	26.7214	27.2792		27.64	27.5467	27.5933
	W234	Wumangyedao	27.2737	26.1126	26.6931		27.0767	26.8833	26.98
	W235	Luhuabai	29.757	28.7626	29.2598		29.56	29.7567	29.6583
	W236	Haidongqing	22.0937	20.7392	21.4164		21.8967	21.4533	21.675
	W237	Shenlenuo	24.517	23.5603	24.0387		24.32	24.47	24.395
	W238	Xiangqing	29.367	28.8259	29.0964		29.17	29.61	29.39
	W239	Jinghui418	28.4937	28.2348	28.3642		28.2967	28.9333	28.615
	W240	Malaihong	19.947	18.8926	19.4198		19.75	19.8433	19.7967
	W241	Jingnuo330	22.6803	21.4603	22.0703		22.4833	22.32	22.4017
	W242	Zaijinjing	29.0437	28.1026	28.5731		28.8467	28.9133	28.88
	W243	Fuyu3	22.3303	21.2448	21.7876		22.1333	22.17	22.1517
	W244	Dongnongjing424	24.107	23.0837	23.5953		23.91	23.9033	23.9067
	W245	Dongnongjingnuo418	25.3903	24.4914	24.9409		25.1933	25.2067	25.2
	W246	R254	25.917	24.7637	25.3403		25.72	25.6567	25.6883
	W247	Jiangyinnuo	24.7703	24.5414	24.6559		24.5733	25.41	24.9917
	W248	Jinggunuo	25.9103	25.0148	25.4626		25.7133	25.8933	25.8033
	W249	Shanhonggu	30.4437	29.3092	29.8764		30.2467	30.09	30.1683
	W250	Wanshengmaohuang	26.8337	25.6759	26.2548		26.6367	26.5533	26.595
	W251	Wanyangdao	28.437	27.537	27.987		28.24	28.2933	28.2667
	W252	Aidazhong	28.7523	27.8492	28.3008		28.5553	28.6567	28.606
	W253	Jijiaohong	25.427	24.6992	25.0631		25.23	25.3033	25.2667
	W254	Toulaizhong	25.2203	23.9403	24.5803		25.0233	24.81	24.9167
	W255	Huakenuo	23.447	22.6092	23.0281		23.25	23.5633	23.4067
	W256	Toudengyishixing	25.7903	25.0537	25.422		25.5933	25.8133	25.7033
	W257	Maozitou	30.7637	29.9014	30.3326		30.5667	30.7233	30.645
	W258	Zaonuodao	32.1803	31.0003	31.5903		31.9833	31.7833	31.8833
	W259	Datougui	30.467	29.5159	29.9914		30.27	30.29	30.28
	W260	Zaoxiaobaidao	26.4337	25.3592	25.8964		26.2367	26.08	26.1583
	W261	Kangzhounuo	27.277	26.6492	26.9631		27.08	27.22	27.15
	W262	Kuobanzhong	23.8503	22.7126	23.2814		23.6533	23.46	23.5567
	W263	Yangzhongdao	18.897	17.8226	18.3598		18.7	18.6533	18.6767
	W264	Huangkewanguangtou	26.8237	25.4781	26.1509		26.6267	26.3	26.4633
	W265	Tiehanyishixing	23.8037	22.7448	23.2742		23.6067	23.5667	23.5867
	W266	Aijiaoluganhuang	26.7537	25.7759	26.2648		26.5567	26.53	26.5433
	W267	Zhonghua3	24.217	23.2703	23.7437		24.02	24.0567	24.0383
	W268	Buxienuo	24.8537	23.8837	24.3687		24.6567	24.7	24.6783
	W269	Wanjingnuo	21.217	20.2826	20.7498		21.02	21.2533	21.1367
	W270	C418	25.8537	24.4081	25.1309		25.6567	25.2633	25.46
	W271	Fuxiang1	20.2737	19.1784	19.7261		20.0767	20.037	20.0568
	W272	Yuedao1	21.7303	20.8048	21.2676		21.5333	21.45	21.4917
	W273	Yuedao2	23.0603	22.0814	22.5709		22.8633	22.8167	22.84
	W274	Yuedao3	23.3437	22.5003	22.922		23.1467	23.0933	23.12
	W275	Yuedao4	22.1137	20.9748	21.5442		21.9167	21.8333	21.875
	W276	Yuedao5	20.7703	19.6281	20.1992		20.5733	20.4933	20.5333
	W277	Yuedao6	25.027	24.1026	24.5648		24.83	24.8367	24.8333
	W278	Yuedao7	23.634	22.7559	23.1949		23.437	23.5767	23.5068
	W279	Yuedao8	24.857	23.4414	24.1492		24.66	24.3933	24.5267
	W280	Yuedao9	28.8603	27.7314	28.2959		28.6633	28.5267	28.595
	W281	Yuedao10	30.087	29.307	29.697		29.89	29.9133	29.9017
	W282	Yuedao11	20.977	20.127	20.552		20.78	20.9	20.84
	W283	Yuedao12	21.7537	20.8103	21.282		21.5567	21.68	21.6183
	W284	Yuedao13	27.777	26.677	27.227		27.58	27.5233	27.5517
	W285	Yuedao14	19.9803	18.8114	19.3959		19.7833	19.71	19.7467
	W286	Yuedao15	23.837	22.9148	23.3759		23.64	23.69	23.665
	W287	Yuedao16	20.8703	19.8626	20.3664		20.6733	20.69	20.6817
	W288	Yuedao17	21.7603	20.757	21.2587		21.5633	21.6667	21.615
	W289	Yuedao18	18.3137	17.4581	17.8859		18.1167	18.12	18.1183
	W290	Yuedao19	23.1503	22.2259	22.6881		22.9533	23.1967	23.075
	W291	Yuedao20	20.217	19.3759	19.7964		20.02	20.2333	20.1267
	W292	Yuedao21	26.777	25.8448	26.3109		26.58	26.7567	26.6683
	W293	Yuedao22	27.709	26.8384	27.2737		27.512	27.6637	27.5878
	W294	Yuedao23	22.4637	21.547	22.0053		22.2667	22.3833	22.325
	W295	Yuedao24	27.637	26.3852	27.0111		27.44	27.2793	27.3597
	W296	Yuedao25	24.657	24.0626	24.3598		24.46	24.82	24.64
	W297	Yuedao26	24.867	23.9114	24.3892		24.67	24.7067	24.6883
	W298	Yuedao27	23.1937	22.0226	22.6081		22.9967	22.87	22.9333
	W299	Yuedao28	24.677	23.236	23.9565		24.48	24.0257	24.2528
	W300	Yuedao29	17.0537	15.827	16.4403		16.8567	16.72	16.7883
	W301	Yuedao30	22.737	22.1937	22.4653		22.54	22.9233	22.7317
	W302	Yuedao31	25.3537	24.0703	24.712		25.1567	24.9167	25.0367
	W303	Yuedao32	27.4937	26.5948	27.0442		27.2967	27.2833	27.29
	W304	Yuedao33	25.1903	24.387	24.7887		24.9933	25.3267	25.16
	W305	Yuedao34	25.9203	24.8414	25.3809		25.7233	25.6333	25.6783
	W306	Yuedao35	26.8537	25.9848	26.4192		26.6567	26.8067	26.7317
	W307	Yuedao36	28.4103	26.607	27.5087		28.2133	27.5733	27.8933
	W308	Yuedao37	24.837	23.6614	24.2492		24.64	24.4833	24.5617
	W309	Yuedao38	29.667	28.5781	29.1226		29.47	29.6067	29.5383
	W310	Yuedao39	28.857	27.8381	28.3476		28.66	28.6467	28.6533
	W311	Yuedao40	22.6203	21.7437	22.182		22.4233	22.59	22.5067
	W312	Yuedao41	26.6203	25.7712	26.1958		26.4233	26.642	26.5327
	W313	Yuedao42	24.8337	23.9237	24.3787		24.6367	24.7633	24.7
	W314	Yuedao43	20.3203	19.6859	20.0031		20.1233	20.38	20.2517
	W315	Yuedao44	25.9653	25.0461	25.5057		25.7683	25.8247	25.7965
	W316	Yuedao45	28.7603	28.4126	28.5864		28.5633	29.38	28.9717
	W317	Yuedao46	20.297	19.1659	19.7314		20.1	20.0567	20.0783
	W318	Yuedao47	23.097	22.0003	22.5487		22.9	22.8667	22.8833
	W319	Yuedao48	19.1303	18.2103	18.6703		18.9333	18.97	18.9517
	W320	Yuedao49	24.777	23.6781	24.2276		24.58	24.3733	24.4767
	W321	Yuedao50	23.2667	22.6498	22.9582		23.0697	23.3617	23.2157
	W322	Yuedao51	29.4837	28.1759	28.8298		29.2867	29.1233	29.205
	W323	Yuedao52	24.067	23.0881	23.5776		23.87	23.9067	23.8883
	W324	Yuedao53	21.0973	20.1359	20.6166		20.9003	20.9567	20.9285
	W325	Yuedao54	21.7303	20.7882	21.2593		21.5333	21.6423	21.5878
	W326	Yuedao55	22.207	21.2326	21.7198		22.01	22.24	22.125
	W327	Yuedao56	20.8903	19.9603	20.4253		20.6933	20.8333	20.7633
	W328	Yuedao57	21.857	20.3237	21.0903		21.66	21.2	21.43
	W329	Yuedao58	17.4367	16.1814	16.8091		17.2397	16.99	17.1148
	W330	Yuedao59	17.2537	16.2503	16.752		17.0567	17.03	17.0433
	W331	Yuedao60	25.8433	24.9837	25.4135		25.6463	25.9133	25.7798
	W332	Yuedao61	28.687	27.6426	28.1648		28.49	28.5267	28.5083
	W333	Yuedao62	20.2003	19.1681	19.6842		20.0033	20.02	20.0117
	W334	Yuedao63	22.7837	21.8481	22.3159		22.5867	22.6833	22.635
	W335	Yuedao64	23.9137	23.1192	23.5164		23.7167	23.9433	23.83
	W336	Yuedao65	23.2103	22.2248	22.7176		23.0133	22.9567	22.985
	W337	Yuedao66	20.2803	19.0481	19.6642		20.0833	20.08	20.0817
	W338	Yuedao67	20.827	19.8692	20.3481		20.63	20.7867	20.7083
	W339	Yuedao68	22.9737	21.8959	22.4348		22.7767	22.7433	22.76
	W340	Yuedao69	22.127	21.087	21.607		21.93	21.9133	21.9217
	W341	Yuedao70	20.8203	19.7737	20.297		20.6233	20.6733	20.6483
	W342	Yuedao71	23.0603	21.6681	22.3642		22.8633	22.5533	22.7083
	W343	Yuedao72	26.497	25.3803	25.9387		26.3	26.26	26.28
	W344	Yuedao73	28.7503	27.847	28.2987		28.5533	28.5033	28.5283
	W345	Yuedao74	21.9803	20.837	21.4087		21.7833	21.6733	21.7283
	W346	Yuedao75	24.917	23.8359	24.3764		24.72	24.7367	24.7283
	W347	Yuedao76	28.8603	27.0926	27.9764		28.6633	28.18	28.4217
	W348	Yuedao77	24.037	23.0414	23.5392		23.84	23.8133	23.8267
	W349	Yuedao78	29.027	27.8531	28.4401		28.83	28.725	28.7775
	W350	Yuedao79	27.5537	27.4503	27.502		27.3567	28.3667	27.8617
	W351	Yuedao80	23.0303	21.8503	22.4403		22.8333	22.67	22.7517
	W352	Yuedao81	19.7403	18.5392	19.1398		19.5433	19.3667	19.455
	W353	Yuedao82	17.9327	18.8656	18.3991		17.7357	18.8267	18.2812
	W354	Yuedao83	19.386	20.2711	19.8286		19.189	20.28	19.7345
	W355	Yuedao84	25.0127	25.8756	25.4441		24.8157	25.9067	25.3612
	W356	Yuedao85	22.5793	23.3678	22.9736		22.3823	23.4733	22.9278
	W357	Yuedao86	25.7293	26.6189	26.1741		25.5323	26.6233	26.0778
	W358	Yuedao87	22.8293	23.8589	23.3441		22.6323	23.7233	23.1778
	W359	Yuedao88	25.7793	26.6522	26.2158		25.5823	26.6733	26.1278
	W360	Yuedao89	25.5793	26.4567	26.018		25.3823	26.4733	25.9278
	W361	Yuedao90	26.7727	27.6178	27.1952		26.5757	27.6667	27.1212
	W362	Yuedao91	20.636	21.4711	21.0536		20.439	21.53	20.9845
	W363	Yuedao92	19.676	20.49	20.083		19.479	20.57	20.0245
	W364	Yuedao93	20.3927	21.0922	20.7424		20.1957	21.2867	20.7412
	W365	Yuedao94	22.289	23.3678	22.8284		22.289	23.38	22.8345
	W366	Yuedao95	25.079	26.0689	25.5739		25.079	26.17	25.6245
	W367	Yuedao96	17.9623	19.0711	18.5167		17.9623	19.0533	18.5078
	W368	Yuedao97	24.5757	25.8633	25.2195		24.5757	25.6667	25.1212
	W369	Yuedao98	23.459	24.5833	24.0212		23.459	24.55	24.0045
	W370	Yuedao99	21.319	22.6711	21.9951		21.319	22.41	21.8645
	W371	Yuedao100	20.8957	22.14	21.5178		20.8957	21.9867	21.4412
	W372	Yuedao101	25.5157	27.0944	26.3051		25.5157	26.6067	26.0612
	W373	Yuedao102	21.3857	22.6189	22.0023		21.3857	22.4767	21.9312
	W374	Yuedao103	21.7857	22.9111	22.3484		21.7857	22.8767	22.3312
	W375	Yuedao104	27.5623	28.8122	28.1873		27.5623	28.6533	28.1078
	W376	Yuedao105	25.9957	26.9878	26.4917		25.9957	27.0867	26.5412
	W377	Yuedao106	23.9123	25.1522	24.5323		23.9123	25.0033	24.4578
	W378	Yuedao107	17.0757	18.22	17.6478		17.0757	18.1667	17.6212
	W379	Yuedao108	20.7457	21.9422	21.3439		20.7457	21.8367	21.2912
	W380	Yuedao109	21.6123	22.8789	22.2456		21.6123	22.7033	22.1578
	W381	Yuedao110	17.359	18.6778	18.0184		17.359	18.45	17.9045
	W382	Yuedao111	23.029	24.3178	23.6734		23.029	24.12	23.5745
	W383	Yuedao112	21.4923	22.7722	22.1323		21.4923	22.5833	22.0378
	W384	Yuedao113	20.7557	21.9967	21.3762		20.7557	21.8467	21.3012
	W385	Yuedao114	18.8723	20.0022	19.4373		18.8723	19.9633	19.4178
	W386	Yuedao115	20.599	21.7956	21.1973		20.599	21.69	21.1445
	W387	Yuedao116	20.2523	21.3511	20.8017		20.2523	21.3433	20.7978
	W388	Yuedao117	21.5323	22.6078	22.0701		21.5323	22.6233	22.0778
	W389	Yuedao118	23.199	24.3444	23.7717		23.199	24.29	23.7445
	W390	Yuedao119	28.129	29.2456	28.6873		28.129	29.22	28.6745
	W391	Yuedao120	24.9323	26.1311	25.5317		24.9323	26.0233	25.4778
	W392	Yuedao121	25.4123	26.5056	25.9589		25.4123	26.5033	25.9578
	W393	Jia45	24.5123	25.7233	25.1178		24.5123	25.6033	25.0578
	W394	Nannongjing3786	30.1657	31.4444	30.8051		30.1657	31.2567	30.7112
	W395	24248	36.911	38.1576	37.5343		36.911	38.002	37.4565
	W396	Nannongjing4004	24.8023	26.0044	25.4034		24.8023	25.8933	25.3478
	W397	Nannongjing4016	22.7357	24.0211	23.3784		22.7357	23.8267	23.2812
	W398	Zijianwujing	20.4923	21.8256	21.1589		20.4923	21.5833	21.0378
	W399	Ningjing2	23.5957	25.1222	24.3589		23.5957	24.6867	24.1412
	W400	Wuxiang99-8	32.9923	34.28	33.6362		32.9923	34.0833	33.5378
	W401	Wuyujing8	26.4557	27.7456	27.1006		26.4557	27.5467	27.0012
	W402	Nannongjing002	27.1257	28.2589	27.6923		27.1257	28.2167	27.6712
	W403	Nannongjing004	27.0957	28.4856	27.7906		27.0957	28.1867	27.6412
	W404	Huaidao5hao	26.4133	27.5232	26.9683		26.4133	27.5043	26.9588
	W405	Zhongzuo93	32.5357	33.8556	33.1956		32.5357	33.6267	33.0812
	W406	Yandao9	24.5657	25.7767	25.1712		24.5657	25.6567	25.1112
	W407	Lianjing4	24.5023	25.66	25.0812		24.5023	25.5933	25.0478
	W408	Jindao1007	21.6823	22.9389	22.3106		21.6823	22.7733	22.2278
	W409	Huajing5	23.1657	24.4244	23.7951		23.1657	24.2567	23.7112
	W410	Huajing6	26.0857	27.2178	26.6517		26.0857	27.1767	26.6312
	W411	Yangfujing7	21.4123	22.6789	22.0456		21.4123	22.5033	21.9578
	W412	Yangfujing8	25.6123	26.7667	26.1895		25.6123	26.7033	26.1578
	W413	Zhendao99	27.2723	28.3178	27.7951		27.2723	28.3633	27.8178
	W414	Nanjing42	25.2223	26.5333	25.8778		25.2223	26.3133	25.7678
	W415	Lianjing9823	25.8023	26.9978	26.4001		25.8023	26.8933	26.3478
	W416	Huifeng1	24.899	26.1267	25.5128		24.899	25.99	25.4445
	W417	Huifeng2	23.079	24.3944	23.7367		23.079	24.17	23.6245
	W418	Yandao8	25.5823	24.1367	24.8595		25.5823	26.6733	26.1278
	W419	Wuyujing21	25.6123	26.8778	26.2451		25.6123	26.7033	26.1578
	W420	Shashani	28.6557	29.95	29.3028		28.6557	29.7467	29.2012
	W421	Muzhan4	21.5157	22.7578	22.1367		21.5157	22.6067	22.0612
	W422	Mudanjiang29	22.6623	23.9489	23.3056		22.6623	23.7533	23.2078
	W423	Mudanjiang28	23.499	24.7378	24.1184		23.499	24.59	24.0445
	W424	Mudanjiang27	22.389	23.3444	22.8667		22.389	23.48	22.9345
	W425	Kenzhan2	24.289	25.4789	24.8839		24.289	25.38	24.8345
	W426	Heijing8	26.569	27.7722	27.1706		26.569	27.66	27.1145
	W427	Hejing1	23.719	24.9467	24.3328		23.719	24.81	24.2645
	W428	Beidao4	23.609	24.79	24.1995		23.609	24.7	24.1545
	W429	Beidao3	25.6857	26.8967	26.2912		25.6857	26.7767	26.2312
	W430	Suijing12	24.4857	25.7756	25.1306		24.4857	25.5767	25.0312
	W431	Songjing12	21.6957	22.9144	22.3051		21.6957	22.7867	22.2412
	W432	Songjing11	20.6057	21.8989	21.2523		20.6057	21.6967	21.1512
	W433	Songjing10	22.6857	23.8211	23.2534		22.6857	23.7767	23.2312
	W434	Dongnong430	22.5323	23.69	23.1112		22.5323	23.6233	23.0778
	W435	Dongnong424	22.0557	23.5689	22.8123		22.0557	23.1467	22.6012
	W436	Longnuo3	25.389	26.58	25.9845		25.389	26.48	25.9345
	W437	Longjing28	25.2323	26.4144	25.8234		25.2323	26.3233	25.7778
	W438	Longjing27	22.4657	23.73	23.0978		22.4657	23.5567	23.0112
	W439	Longjing26	22.5357	23.6989	23.1173		22.5357	23.6267	23.0812
	W440	Longjing25	24.0423	25.0556	24.5489		24.0423	25.1333	24.5878
	W441	Longjing24	24.499	25.7978	25.1484		24.499	25.59	25.0445
	W442	Longjing22	23.3157	24.5	23.9078		23.3157	24.4067	23.8612
	W443	Longjing21	23.629	24.8389	24.2339		23.629	24.72	24.1745
	W444	Longjing20	23.3723	24.6411	24.0067		23.3723	24.4633	23.9178
	W445	Longjing19	21.631	22.7796	22.2053		21.631	22.722	22.1765
	W446	Longjing18	20.0723	21.2611	20.6667		20.0723	21.1633	20.6178
	W447	Longjing17	22.5657	23.6856	23.1256		22.5657	23.6567	23.1112
	W448	Longjing16	22.1857	23.4644	22.8251		22.1857	23.2767	22.7312
	W449	Longjing15	23.629	24.8211	24.2251		23.629	24.72	24.1745
	W450	Zhonglongdao1	24.479	25.6633	25.0712		24.479	25.57	25.0245
	W451	Zongdao8	23.2857	24.6033	23.9445		23.2857	24.3767	23.8312
	W452	Longdao6	22.5923	23.8144	23.2034		22.5923	23.6833	23.1378
	W453	Longdao5	21.7357	23.0189	22.3773		21.7357	22.8267	22.2812
	W454	Longdao4	21.6257	22.8544	22.2401		21.6257	22.7167	22.1712
	W455	Kendao19	21.9557	23.0611	22.5084		21.9557	23.0467	22.5012
	W456	Kendao18	21.659	22.8756	22.2673		21.659	22.75	22.2045
	W457	Kendao12	21.599	22.6822	22.1406		21.599	22.69	22.1445
	W458	Kendao13	22.779	24.0767	23.4278		22.779	23.87	23.3245
	W459	Kendao20	25.289	26.2922	25.7906		25.289	26.38	25.8345
	W460	Longdun106	25.7357	27.04	26.3878		25.7357	26.8267	26.2812
	W461	Longdun105	20.999	22.1656	21.5823		20.999	22.09	21.5445
	W462	Sanjiang2	24.5623	25.6867	25.1245		24.5623	25.6533	25.1078
	W463	Nongxiang21	24.9957	26.11	25.5528		24.9957	26.0867	25.5412
	W464	Nongxiang25	25.2557	26.3856	25.8206		25.2557	26.3467	25.8012
	W465	Nongxiang26	25.5523	26.7744	26.1634		25.5523	26.6433	26.0978
	W466	Yuzhenxiang	26.049	27.2822	26.6656		26.049	27.14	26.5945
	W467	Xiangwanxian17	24.489	25.7	25.0945		24.489	25.58	25.0345
	W468	Huanghuazhan	21.5723	22.7678	22.1701		21.5723	22.6633	22.1178
	W469	Fengyouwan8	23.5957	24.7444	24.1701		23.5957	24.6867	24.1412
	W470	Ribenqing	22.659	23.8978	23.2784		22.659	23.75	23.2045
	W471	Tijin	21.6157	22.83	22.2228		21.6157	22.7067	22.1612
	W472	M1004	24.6323	25.7611	25.1967		24.6323	25.7233	25.1778
	W473	Zhongguo91	23.7557	24.9911	24.3734		23.7557	24.8467	24.3012
	W474	Qiutainxiaoding	21.7157	22.9467	22.3312		21.7157	22.8067	22.2612
	W475	Cai	24.4557	25.7378	25.0967		24.4557	25.5467	25.0012
	W476	Qiuguang	21.769	22.9433	22.3562		21.769	22.86	22.3145
	W477	Kangbingyueguang	22.8357	24.0044	23.4201		22.8357	23.9267	23.3812
	W478	Youzhiyueguang	20.7423	22.0078	21.3751		20.7423	21.8333	21.2878
	W479	Kasala	14.719	15.9656	15.3423		14.719	15.81	15.2645
	W480	Xiangchuanwuxinbaimi	14.779	16.0778	15.4284		14.779	15.87	15.3245
	W481	Dongzheng1640	20.7123	21.9611	21.3367		20.7123	21.8033	21.2578
	W482	Dongzhengwuyujing21	24.9723	26.2478	25.6101		24.9723	26.0633	25.5178
	W483	Heimixiandao	21.1257	22.37	21.7478		21.1257	22.2167	21.6712
	W484	Heimijingdao	20.7223	21.8644	21.2934		20.7223	21.8133	21.2678
	W485	Zidao	17.6557	18.8089	18.2323		17.6557	18.7467	18.2012
	W486	9311	27.8857	29.1489	28.5173		27.8857	28.9767	28.4312
	W487	Zacaodao	24.1157	25.1778	24.6467		24.1157	25.2067	24.6612
	W488	Youmang429	22.6757	23.88	23.2778		22.6757	23.7667	23.2212
	W489	Wanqu429	21.6957	22.9589	22.3273		21.6957	22.7867	22.2412
	W490	Zhili429	23.709	24.8911	24.3001		23.709	24.8	24.2545
	W491	Si4029	21.659	22.9233	22.2912		21.659	22.75	22.2045
	W492	Si4031	25.5923	26.8122	26.2023		25.5923	26.6833	26.1378
	W493	Si4033	28.689	29.9378	29.3134		28.689	29.78	29.2345
	W494	Si4039	25.1723	26.3789	25.7756		25.1723	26.2633	25.7178
	W495	Si4040	21.7023	22.8622	22.2823		21.7023	22.7933	22.2478
	W496	Si4041	22.1357	23.4411	22.7884		22.1357	23.2267	22.6812
	W497	Si4049	22.089	23.4778	22.7834		22.089	23.18	22.6345
	W498	Si4079	23.619	24.7389	24.1789		23.619	24.71	24.1645
	W499	Si4081	28.1023	29.2167	28.6595		28.1023	29.1933	28.6478
	W500	Si4082	25.689	26.8833	26.2862		25.689	26.78	26.2345
	W501	Si4139	21.849	23.0289	22.4389		21.849	22.94	22.3945
	W502	Si4152	23.3923	24.6289	24.0106		23.3923	24.4833	23.9378
	W503	Si4161	25.7857	27.04	26.4128		25.7857	26.8767	26.3312
	W504	Si4229	27.6457	28.9	28.2728		27.6457	28.7367	28.1912
	W505	Si4230	21.9323	22.9978	22.4651		21.9323	23.0233	22.4778
	W506	Si4251	23.0657	24.25	23.6578		23.0657	24.1567	23.6112
	W507	Si4252	24.789	25.9656	25.3773		24.789	25.88	25.3345
	W508	Si4259	24.629	25.7878	25.2084		24.629	25.72	25.1745
	W509	Si4263	24.7223	25.8956	25.3089		24.7223	25.8133	25.2678
	W510	Si4280	24.909	26.1556	25.5323		24.909	26	25.4545
	W511	Si4330	20.709	21.9511	21.3301		20.709	21.8	21.2545
	W512	Si4360	24.9757	26.1311	25.5534		24.9757	26.0667	25.5212
	W513	Si4364	25.7523	26.9289	26.3406		25.7523	26.8433	26.2978
	W514	Digudao	25.19	24.9112	25.0506		25.19	25.0233	25.1067
	W515	Si4385	24.1797	23.949	24.0643		24.1797	24.21	24.1948
	W516	Si4386	21.72	21.5067	21.6134		21.72	21.6233	21.6717
	W517	Sihao4141	28.43	28.4645	28.4473		28.43	28.67	28.55
	W518	Ningjinghui096	25.74	25.1434	25.4417		25.74	25.4767	25.6083
	W519	Ningjinghui117	25.4867	25.4767	25.4817		25.4867	25.7433	25.615
	W520	Ningjinghui145	25.8533	25.5345	25.6939		25.8533	25.72	25.7867
	W521	Ningjinghui166	27.89	27.9234	27.9067		27.89	28.05	27.97
	W522	Ningjinghui208	23.7633	22.459	23.1111		23.7633	22.78	23.2717
	W523	Ningjinghui210	29.78	29.4223	29.6011		29.78	29.6367	29.7083
	W524	Ningjinghui237	25.8333	25.6045	25.7189		25.8333	25.7767	25.805
	W525	Ningjinghui246	25.5	25.3345	25.4173		25.5	25.6	25.55
	W526	Ningjinghui260	25.63	25.5912	25.6106		25.63	25.7733	25.7017
	W527	Ningjinghui285	29.9367	29.6756	29.8061		29.9367	30.0033	29.97
	W528	Ningjinghui286	27.9733	28.189	28.0811		27.9733	28.2733	28.1233
	W529	Ningjinghui290	25.1267	25.309	25.2178		25.1267	25.42	25.2733
	W530	Ningjinghui292	25.1833	24.8478	25.0156		25.1833	25.0433	25.1133
	W531	Ningjinghui293	24.7667	24.5156	24.6411		24.7667	24.7367	24.7517
	W532	Ningjinghui296	24.37	24.269	24.3195		24.37	24.4067	24.3883
	W533	Ningjinghui298	24.6167	24.4467	24.5317		24.6167	24.6267	24.6217
	W534	Ningjinghui338	27.49	26.9967	27.2434		27.49	26.91	27.2
	W535	Hongyin1009	26.5067	26.119	26.3128		26.5067	26.4833	26.495
	W536	Hongyin1010	27.5133	27.2084	27.3609		27.5133	27.4617	27.4875
	W537	Hongyin1011	25.7167	25.1701	25.4434		25.7167	25.42	25.5683
	W538	Hongyin1012	24.8433	24.7612	24.8023		24.8433	25.1033	24.9733
	W539	Cai1	23.8833	23.6645	23.7739		23.8833	23.8267	23.855
	W540	Nannongjing1R	20.7333	20.4634	20.5984		20.7333	20.71	20.7217
	W541	Nannongjing2R	20.8967	20.5301	20.7134		20.8967	20.87	20.8833
	W542	Nannongjing3R	25.79	25.7378	25.7639		25.79	26.02	25.905
	W543	Ningjing1R-34	25.3133	25.0678	25.1906		25.3133	25.34	25.3267
	W544	Ningjing1R-38	25.0867	25.2823	25.1845		25.0867	25.3433	25.215
	W545	Ningjing1R-39	28.08	27.7878	27.9339		28.08	27.9233	28.0017
	W546	Ningjing1R-43	28.7267	28.4778	28.6023		28.7267	28.6433	28.685
	W547	Ningjing1R-45	24.7	24.449	24.5745		24.7	24.63	24.665
	W548	Ningjing1R-97	26.33	25.9901	26.16		26.33	26.35	26.34
	W549	Ningjing1R-99	26.81	26.0456	26.4278		26.81	26.36	26.585
	W550	Ningjing1R-108	22.9333	22.7345	22.8339		22.9333	22.9033	22.9183
	W551	Ningjing1R-122	29.7567	29.5523	29.6545		29.7567	29.7467	29.7517
	W552	Ningjing1R-125	26.7933	26.559	26.6761		26.7933	26.7767	26.785
	W553	Ningjing1R-126	25.9133	25.8867	25.9		25.9133	26.0867	26
	W554	Ningjing1R-128	27.7533	27.4967	27.625		27.7533	27.68	27.7167
	W555	Ningjing1R-129	23.7233	23.3834	23.5534		23.7233	23.6733	23.6983
	W556	Ningjing1R-130	27	26.9178	26.9589		27	27.0833	27.0417
	W557	Ningjing1R-132	25.6633	25.7867	25.725		25.6633	25.9333	25.7983
	W558	Ningjing1R-133	27.8433	27.5078	27.6756		27.8433	27.69	27.7667
	W559	Ningjing1R-35	27.7833	27.4145	27.5989		27.7833	27.6767	27.73
	W560	Ningjing1R-36	27.0767	26.8267	26.9517		27.0767	27.15	27.1133
	W561	Ningjing1R-37	27.8067	27.1645	27.4856		27.8067	27.4267	27.6167
	W562	Ningjing1R-40	26.79	26.6901	26.74		26.79	26.7967	26.7933
	W563	Ningjing1R-41	27.5933	27.4778	27.5356		27.5933	27.7667	27.68
	W564	Ningjing1R-42	22.6567	22.5923	22.6245		22.6567	22.7867	22.7217
	W565	Ningjing1R-44	27.1733	27.0334	27.1034		27.1733	27.31	27.2417
	W566	Ningjing1R-47	21.7967	21.5723	21.6845		21.7967	21.7967	21.7967
	W567	Ningjing1R-50	28.24	27.9267	28.0834		28.24	28.2533	28.2467
	W568	Ningjing1R-53	22.7633	22.5445	22.6539		22.7633	22.79	22.7767
	W569	Ningjing1R-56	28.3933	27.519	27.9561		28.3933	27.9967	28.195
	W570	Ningjing1R-104	27.74	27.4056	27.5728		27.74	27.6733	27.7067
	W571	Ningjing1R-107	27.7867	27.5745	27.6806		27.7867	27.77	27.7783
	W572	Ningjing1R-111	25.8	25.5445	25.6723		25.8	25.69	25.745
	W573	Ningjing1R-114	22.8767	22.6656	22.7711		22.8767	22.83	22.8533
	W574	Ningjing1R-115	24.4367	24.5201	24.4784		24.4367	24.6733	24.555
	W575	Ningjing1R-117	24.86	24.5101	24.685		24.86	24.7067	24.7833
	W576	Ningjing1R-123	25.4467	25.1534	25.3		25.4467	25.38	25.4133
	W577	Ningjing1R-127	27.71	27.3612	27.5356		27.71	27.5767	27.6433
	W578	Ningjing1R-131	23.9	23.6701	23.785		23.9	23.85	23.875
	W579	Ningjing1R-21	25.99	25.7512	25.8706		25.99	26.0533	26.0217
	W580	Ningjing1R-26	27.3567	27.0378	27.1973		27.3567	27.2233	27.29
	W581	Ningjing1R-30	28.0667	27.1823	27.6245		28.0667	27.5467	27.8067
	W582	Ningjing1R-68	27.7233	27.3167	27.52		27.7233	27.5567	27.64
	W583	Ningjing1R-70	28.01	27.9112	27.9606		28.01	28.1933	28.1017
	W584	Ningjing1R-118	20.7	20.5178	20.6089		20.7	20.72	20.71
	W585	Ningjing1R-137	25.0533	24.8612	24.9573		25.0533	25.0033	25.0283
	W586	Ningjing1R-143	29.08	28.7178	28.8989		29.08	28.9967	29.0383
	W587	Ningjing1R-134	28.32	27.8267	28.0734		28.32	28.13	28.225
	W588	Ningjing1R-135	27.6267	27.4601	27.5434		27.6267	27.6667	27.6467
	W589	Ningjing1R-136	26.7367	26.5645	26.6506		26.7367	26.7967	26.7667
	W590	Ningjing1R-138	26.8867	26.8845	26.8856		26.8867	27.12	27.0033
	W591	Ningjing1R-139	28.8733	28.3312	28.6023		28.8733	28.4867	28.68
	W592	Ningjing1R-140	27.62	27.499	27.5595		27.62	27.71	27.665
	W593	Ningjing1R-141	28.97	28.8467	28.9084		28.97	29.0233	28.9967
	W594	Ningjing1R-142	27.79	27.6067	27.6984		27.79	27.8433	27.8167
	W595	Ningjing1R-144	28.68	28.4545	28.5673		28.68	28.6733	28.6767
	W596	Ningjing1R-18	27.8833	27.7201	27.8017		27.8833	27.9333	27.9083
	W597	Ningjing1R-59	28.2533	27.8756	28.0645		28.2533	28.1367	28.195
	W598	Ningjing1R-60	28.02	27.5512	27.7856		28.02	27.8	27.91
	W599	Ningjing1R-61	28.9933	28.5945	28.7939		28.9933	28.88	28.9367
	W600	Ningjing1R-62	29.76	29.5912	29.6756		29.76	29.8533	29.8067
	W601	Ningjing1R-63	28.52	28.6978	28.6089		28.52	28.85	28.685
	W602	Ningjing1R-100	28.3767	28.0623	28.2195		28.3767	28.22	28.2983
	W603	Ningjing1R-102	27.83	27.5456	27.6878		27.83	27.8267	27.8283
	W604	Ningjing1R-124	27.9167	27.6401	27.7784		27.9167	27.7667	27.8417
	W605	Ningjing1R-55	28.1967	27.7423	27.9695		28.1967	28.0733	28.135
	W606	Ningjing1R-101	28.0433	27.7878	27.9156		28.0433	27.8733	27.9583
	W607	Ningjing1R-109	28.4533	28.1923	28.3228		28.4533	28.4133	28.4333
	W608	Ningjing1R-110	27.0767	26.819	26.9478		27.0767	27.12	27.0983
	W609	Ningjing1R-112	26.92	26.6245	26.7723		26.92	26.8133	26.8667
	W610	Ningjing1R-116	26.3967	25.9045	26.1506		26.3967	26.2367	26.3167
	W611	Ningjing1R-149	25.57	25.5401	25.555		25.57	25.8033	25.6867
	W612	Ningjing1R-13	26.8767	27.3534	27.115		26.8767	27.5	27.1883
	W613	Ningjing1R-15	26.67	26.0934	26.3817		26.67	26.42	26.545
	W614	Ningjing1R-17	26.7033	26.4001	26.5517		26.7033	26.5267	26.615
	W615	Ningjing1R-22	25.1933	25.0645	25.1289		25.1933	25.2833	25.2383
	W616	Ningjing1R-24	27.7733	27.6734	27.7234		27.7733	27.8333	27.8033
	W617	Ningjing1R-27	28.4133	27.9601	28.1867		28.4133	28.2167	28.315
	W618	Ningjing1R-28	24.4067	24.3623	24.3845		24.4067	24.5367	24.4717
	W619	Ningjing1R-31	28.7267	28.4573	28.592		28.7267	28.6617	28.6942
	W620	Ningjing1R-32	27.1767	27.1678	27.1723		27.1767	27.2767	27.2267
	W621	Ningjing1R-33	24.3433	24.1034	24.2234		24.3433	24.3367	24.34
	W622	Ningjing1R-69	28.63	28.3978	28.5139		28.63	28.5767	28.6033
	W623	Ningjing1R-46	26.06	26.2334	26.1467		26.06	26.31	26.185
	W624	Ningjing1R-48	27.7767	27.0867	27.4317		27.7767	27.3767	27.5767
	W625	Ningjing1R-49	29.8367	29.3223	29.5795		29.8367	29.5867	29.7117
	W626	Ningjing1R-52	26.4633	26.3201	26.3917		26.4633	26.59	26.5267
	W627	Ningjing1R-54	26.16	25.8901	26.025		26.16	26.2133	26.1867
	W628	Ningjing1R-57	23.1	22.8578	22.9789		23	23.14	23.07
